# Supplementary material for: Integrated Monitoring of Mola mola Behaviour in Space and Time
Source: PLoS One. 2016 Aug 5;11(8):e0160404. doi: 10.1371/journal.pone.0160404 (PMC4975458; doi:10.1371/journal.pone.0160404)
Supplement: S1 File — (ZIP) [file pone.0160404.s004.zip]

Archive with 3 entries (3 files):
- tag11.csv
- tag17.csv
- tag25.csv
