# Supplementary material for: Integrated Monitoring of Mola mola Behaviour in Space and Time
Source: PLoS One. 2016 Aug 5;11(8):e0160404. doi: 10.1371/journal.pone.0160404 (PMC4975458; doi:10.1371/journal.pone.0160404)
Supplement: S1 File — (ZIP) [file pone.0160404.s004.zip › tag11.csv]

25-May-2014 04:17:00	-7.516690	37.047430
25-May-2014 04:28:00	-7.513850	37.046210
25-May-2014 04:38:00	-7.511290	37.045170
25-May-2014 04:48:00	-7.508850	37.043950
25-May-2014 04:58:00	-7.506440	37.042720
25-May-2014 05:08:00	-7.504060	37.041500
25-May-2014 05:18:00	-7.501530	37.040180
25-May-2014 05:28:00	-7.499150	37.038760
25-May-2014 05:38:00	-7.496580	37.037290
25-May-2014 05:48:00	-7.494380	37.035880
25-May-2014 05:58:00	-7.492070	37.034480
25-May-2014 06:08:00	-7.489810	37.033000
25-May-2014 06:18:00	-7.487430	37.031400
25-May-2014 06:28:00	-7.485470	37.029740
25-May-2014 06:39:00	-7.483670	37.028280
25-May-2014 06:48:00	-7.481870	37.026770
25-May-2014 06:58:00	-7.479860	37.025250
25-May-2014 07:08:00	-7.477970	37.023780
25-May-2014 07:18:00	-7.476200	37.022410
25-May-2014 07:28:00	-7.474430	37.021190
25-May-2014 07:38:00	-7.472840	37.019980
25-May-2014 07:48:00	-7.471250	37.018820
25-May-2014 07:58:00	-7.469850	37.017650
25-May-2014 08:08:00	-7.468510	37.016610
25-May-2014 08:18:00	-7.466950	37.015660
25-May-2014 08:28:00	-7.465270	37.014880
25-May-2014 08:38:00	-7.463500	37.014090
25-May-2014 08:48:00	-7.461700	37.013370
25-May-2014 08:59:00	-7.459660	37.012650
25-May-2014 09:08:00	-7.457890	37.012050
25-May-2014 09:18:00	-7.456050	37.011490
25-May-2014 09:28:00	-7.454250	37.011000
25-May-2014 09:38:00	-7.452510	37.010600
25-May-2014 09:48:00	-7.450680	37.010320
25-May-2014 09:58:00	-7.448610	37.010160
25-May-2014 10:08:00	-7.446620	37.009980
25-May-2014 10:18:00	-7.444700	37.009860
25-May-2014 10:39:00	-7.440580	37.009640
25-May-2014 10:48:00	-7.438570	37.009520
25-May-2014 11:00:00	-7.435970	37.009400
25-May-2014 11:14:00	-7.432740	37.009710
25-May-2014 11:24:00	-7.430180	37.010000
25-May-2014 11:34:00	-7.427700	37.010260
25-May-2014 11:44:00	-7.425420	37.010540
25-May-2014 11:50:00	-7.424160	37.010700
25-May-2014 12:14:00	-7.417850	37.011460
25-May-2014 12:24:00	-7.415100	37.011810
25-May-2014 12:34:00	-7.412260	37.012280
25-May-2014 12:44:00	-7.409240	37.012790
25-May-2014 12:54:00	-7.406130	37.013320
25-May-2014 13:04:00	-7.402920	37.013960
25-May-2014 13:14:00	-7.399510	37.014660
25-May-2014 13:24:00	-7.395870	37.015450
25-May-2014 13:34:00	-7.392000	37.016450
25-May-2014 13:44:00	-7.387970	37.017540
25-May-2014 13:54:00	-7.383790	37.018660
25-May-2014 14:06:00	-7.379030	37.019950
25-May-2014 14:15:00	-7.374910	37.020940
25-May-2014 14:25:00	-7.370330	37.022030
25-May-2014 14:38:00	-7.364040	37.023410
25-May-2014 14:54:00	-7.356480	37.025100
25-May-2014 15:04:00	-7.351560	37.026160
25-May-2014 15:07:00	-7.350220	37.026410
25-May-2014 15:33:00	-7.338010	37.028370
25-May-2014 16:33:00	-7.305760	37.028600
25-May-2014 16:57:00	-7.293000	37.027280
25-May-2014 17:22:00	-7.281520	37.025620
25-May-2014 17:58:00	-7.267490	37.023940
25-May-2014 18:37:00	-7.252590	37.023590
25-May-2014 19:36:00	-7.231200	37.022820
25-May-2014 20:04:00	-7.221100	37.021520
25-May-2014 20:13:00	-7.217680	37.020920
25-May-2014 20:23:00	-7.213930	37.020150
25-May-2014 20:33:00	-7.210360	37.019300
25-May-2014 20:43:00	-7.206940	37.018260
25-May-2014 20:53:00	-7.203520	37.017040
25-May-2014 21:03:00	-7.200130	37.015630
25-May-2014 21:14:00	-7.196470	37.013850
25-May-2014 21:23:00	-7.193390	37.012690
25-May-2014 21:33:00	-7.190000	37.011510
25-May-2014 21:47:00	-7.185300	37.009780
25-May-2014 21:53:00	-7.183140	37.008940
25-May-2014 22:03:00	-7.179810	37.007160
25-May-2014 22:13:00	-7.176540	37.005390
25-May-2014 22:24:00	-7.172880	37.003310
25-May-2014 22:33:00	-7.170070	37.001470
25-May-2014 22:43:00	-7.167020	36.999270
25-May-2014 22:53:00	-7.164090	36.997190
25-May-2014 23:03:00	-7.161320	36.995160
25-May-2014 23:13:00	-7.158810	36.992970
25-May-2014 23:23:00	-7.156340	36.990860
25-May-2014 23:33:00	-7.153900	36.988500
25-May-2014 23:43:00	-7.151610	36.985970
25-May-2014 23:53:00	-7.149320	36.983560
26-May-2014 00:03:00	-7.146940	36.981090
26-May-2014 00:13:00	-7.144470	36.978660
26-May-2014 00:23:00	-7.142270	36.976000
26-May-2014 00:33:00	-7.139920	36.973430
26-May-2014 00:44:00	-7.137330	36.970630
26-May-2014 00:54:00	-7.135280	36.968060
26-May-2014 01:04:00	-7.133270	36.965310
26-May-2014 01:14:00	-7.131260	36.962700
26-May-2014 01:24:00	-7.129180	36.959980
26-May-2014 01:34:00	-7.127260	36.957120
26-May-2014 01:44:00	-7.125310	36.954320
26-May-2014 01:54:00	-7.123720	36.951340
26-May-2014 02:04:00	-7.122190	36.948570
26-May-2014 02:14:00	-7.120540	36.945590
26-May-2014 02:24:00	-7.118620	36.942820
26-May-2014 02:34:00	-7.117220	36.939910
26-May-2014 02:44:00	-7.115510	36.936990
26-May-2014 02:57:00	-7.113190	36.933340
26-May-2014 03:04:00	-7.111940	36.931450
26-May-2014 03:14:00	-7.110660	36.929030
26-May-2014 03:24:00	-7.109280	36.926740
26-May-2014 03:36:00	-7.107180	36.923820
26-May-2014 03:44:00	-7.106020	36.922200
26-May-2014 03:54:00	-7.104340	36.920040
26-May-2014 04:05:00	-7.102750	36.917690
26-May-2014 04:14:00	-7.101230	36.915760
26-May-2014 04:24:00	-7.099610	36.913740
26-May-2014 04:34:00	-7.097960	36.911810
26-May-2014 04:44:00	-7.096250	36.909760
26-May-2014 04:54:00	-7.094940	36.907690
26-May-2014 05:04:00	-7.093930	36.906010
26-May-2014 05:14:00	-7.093050	36.904570
26-May-2014 05:24:00	-7.091920	36.903000
26-May-2014 05:34:00	-7.091000	36.901790
26-May-2014 05:44:00	-7.089900	36.900540
26-May-2014 05:54:00	-7.088810	36.899220
26-May-2014 06:14:00	-7.086060	36.896880
26-May-2014 06:24:00	-7.084660	36.895840
26-May-2014 06:34:00	-7.083560	36.894990
26-May-2014 06:44:00	-7.082280	36.894080
26-May-2014 06:54:00	-7.080840	36.893320
26-May-2014 07:04:00	-7.079590	36.892670
26-May-2014 07:14:00	-7.078460	36.892090
26-May-2014 07:24:00	-7.077090	36.891450
26-May-2014 07:34:00	-7.075710	36.890860
26-May-2014 07:45:00	-7.074220	36.890320
26-May-2014 07:54:00	-7.072910	36.889850
26-May-2014 08:04:00	-7.071500	36.889400
26-May-2014 08:14:00	-7.069950	36.888950
26-May-2014 08:24:00	-7.068120	36.888530
26-May-2014 08:34:00	-7.066410	36.887890
26-May-2014 08:44:00	-7.064610	36.887270
26-May-2014 08:54:00	-7.062870	36.886670
26-May-2014 09:04:00	-7.061100	36.886150
26-May-2014 09:14:00	-7.059330	36.885670
26-May-2014 09:24:00	-7.057800	36.885180
26-May-2014 09:34:00	-7.056270	36.884770
26-May-2014 09:44:00	-7.054750	36.884380
26-May-2014 09:54:00	-7.053130	36.883880
26-May-2014 10:05:00	-7.051210	36.883400
26-May-2014 10:14:00	-7.049620	36.882930
26-May-2014 10:24:00	-7.047880	36.882470
26-May-2014 10:34:00	-7.046080	36.881980
26-May-2014 10:44:00	-7.044340	36.881480
26-May-2014 10:54:00	-7.042450	36.881000
26-May-2014 11:04:00	-7.040500	36.880470
26-May-2014 11:14:00	-7.038670	36.879960
26-May-2014 11:24:00	-7.036710	36.879430
26-May-2014 11:34:00	-7.034790	36.878870
26-May-2014 11:44:00	-7.033330	36.878620
26-May-2014 11:54:00	-7.031890	36.878620
26-May-2014 12:04:00	-7.030490	36.878680
26-May-2014 12:14:00	-7.029050	36.878620
26-May-2014 12:25:00	-7.027530	36.878540
26-May-2014 12:34:00	-7.025970	36.878540
26-May-2014 12:44:00	-7.024260	36.878480
26-May-2014 12:54:00	-7.022580	36.878410
26-May-2014 13:12:00	-7.019380	36.878400
26-May-2014 13:25:00	-7.016820	36.878440
26-May-2014 13:34:00	-7.014740	36.878380
26-May-2014 13:44:00	-7.012510	36.878310
26-May-2014 13:54:00	-7.010190	36.878240
26-May-2014 13:57:00	-7.009770	36.878250
26-May-2014 14:08:00	-7.007140	36.878210
26-May-2014 14:22:00	-7.003660	36.878130
26-May-2014 14:42:00	-6.998690	36.877880
26-May-2014 15:07:00	-6.992550	36.877240
26-May-2014 15:15:00	-6.990570	36.877130
26-May-2014 15:44:00	-6.982730	36.876670
26-May-2014 15:54:00	-6.979980	36.876580
26-May-2014 16:04:00	-6.977200	36.876390
26-May-2014 16:14:00	-6.974400	36.876260
26-May-2014 16:24:00	-6.971440	36.876110
26-May-2014 16:34:00	-6.968480	36.875930
26-May-2014 16:45:00	-6.965310	36.875580
26-May-2014 16:55:00	-6.962310	36.875450
26-May-2014 17:04:00	-6.959110	36.875080
26-May-2014 17:14:00	-6.955900	36.874720
26-May-2014 17:24:00	-6.952790	36.874270
26-May-2014 17:35:00	-6.949400	36.873760
26-May-2014 17:45:00	-6.946350	36.873230
26-May-2014 17:59:00	-6.941990	36.872590
26-May-2014 18:05:00	-6.939940	36.872300
26-May-2014 18:18:00	-6.935760	36.871370
26-May-2014 18:25:00	-6.933620	36.870930
26-May-2014 18:35:00	-6.930540	36.870270
26-May-2014 18:45:00	-6.927280	36.869660
26-May-2014 19:05:00	-6.920750	36.868280
26-May-2014 19:15:00	-6.917480	36.867680
26-May-2014 19:25:00	-6.914310	36.866960
26-May-2014 19:35:00	-6.911130	36.866230
26-May-2014 19:45:00	-6.908050	36.865320
26-May-2014 19:56:00	-6.904790	36.864290
26-May-2014 20:15:00	-6.899080	36.862550
26-May-2014 20:29:00	-6.895080	36.861260
26-May-2014 20:35:00	-6.893310	36.860570
26-May-2014 20:45:00	-6.890630	36.859540
26-May-2014 20:55:00	-6.887880	36.858570
26-May-2014 21:05:00	-6.885280	36.857610
26-May-2014 21:17:00	-6.882260	36.856340
26-May-2014 21:25:00	-6.880340	36.855640
26-May-2014 21:35:00	-6.877900	36.854540
26-May-2014 21:45:00	-6.875730	36.853290
26-May-2014 21:55:00	-6.873780	36.851920
26-May-2014 22:05:00	-6.871830	36.850480
26-May-2014 22:16:00	-6.869750	36.848770
26-May-2014 22:25:00	-6.868010	36.847170
26-May-2014 22:35:00	-6.866120	36.845550
26-May-2014 22:45:00	-6.864260	36.843860
26-May-2014 22:55:00	-6.862300	36.842020
26-May-2014 23:05:00	-6.860140	36.840050
26-May-2014 23:15:00	-6.858030	36.837910
26-May-2014 23:25:00	-6.856080	36.835680
26-May-2014 23:37:00	-6.853700	36.833120
26-May-2014 23:45:00	-6.851960	36.831100
26-May-2014 23:55:00	-6.850250	36.828740
27-May-2014 00:05:00	-6.848360	36.826450
27-May-2014 00:18:00	-6.845830	36.823620
27-May-2014 00:25:00	-6.844760	36.822040
27-May-2014 00:36:00	-6.842930	36.819500
27-May-2014 00:45:00	-6.841710	36.817360
27-May-2014 00:55:00	-6.840450	36.814900
27-May-2014 01:05:00	-6.839230	36.812450
27-May-2014 01:15:00	-6.838100	36.810080
27-May-2014 01:25:00	-6.837010	36.807600
27-May-2014 01:35:00	-6.836000	36.805130
27-May-2014 01:45:00	-6.835270	36.802570
27-May-2014 01:55:00	-6.834410	36.800200
27-May-2014 02:05:00	-6.833310	36.797920
27-May-2014 02:15:00	-6.832310	36.795550
27-May-2014 02:25:00	-6.831450	36.793180
27-May-2014 02:35:00	-6.830960	36.790730
27-May-2014 02:45:00	-6.830350	36.788380
27-May-2014 02:57:00	-6.829770	36.785690
27-May-2014 03:06:00	-6.829410	36.783460
27-May-2014 03:16:00	-6.828980	36.781130
27-May-2014 03:26:00	-6.828550	36.778710
27-May-2014 03:36:00	-6.828060	36.776390
27-May-2014 03:46:00	-6.827450	36.774190
27-May-2014 03:56:00	-6.827480	36.771900
27-May-2014 04:06:00	-6.827670	36.769450
27-May-2014 04:16:00	-6.827760	36.766990
27-May-2014 04:25:00	-6.827910	36.764570
27-May-2014 04:35:00	-6.827940	36.762280
27-May-2014 04:45:00	-6.828090	36.760050
27-May-2014 04:56:00	-6.827970	36.757920
27-May-2014 05:09:00	-6.828030	36.754870
27-May-2014 05:16:00	-6.828000	36.753330
27-May-2014 05:26:00	-6.827820	36.751300
27-May-2014 05:36:00	-6.827820	36.749130
27-May-2014 05:46:00	-6.827760	36.747020
27-May-2014 05:56:00	-6.827700	36.744900
27-May-2014 06:06:00	-6.827480	36.742770
27-May-2014 06:16:00	-6.827700	36.740830
27-May-2014 06:27:00	-6.827880	36.738750
27-May-2014 06:36:00	-6.827850	36.737100
27-May-2014 06:46:00	-6.827880	36.735350
27-May-2014 06:57:00	-6.827760	36.733530
27-May-2014 07:06:00	-6.827670	36.732090
27-May-2014 07:16:00	-6.827550	36.730640
27-May-2014 07:28:00	-6.827180	36.728950
27-May-2014 07:37:00	-6.826840	36.727710
27-May-2014 07:46:00	-6.826260	36.726540
27-May-2014 07:56:00	-6.825870	36.725160
27-May-2014 08:06:00	-6.825230	36.724020
27-May-2014 08:16:00	-6.824490	36.722860
27-May-2014 08:26:00	-6.823730	36.721810
27-May-2014 08:36:00	-6.822810	36.720780
27-May-2014 08:46:00	-6.822110	36.719680
27-May-2014 08:56:00	-6.820950	36.718770
27-May-2014 09:06:00	-6.819730	36.717850
27-May-2014 09:16:00	-6.818450	36.717030
27-May-2014 09:26:00	-6.817260	36.716130
27-May-2014 09:36:00	-6.815980	36.715270
27-May-2014 09:47:00	-6.814450	36.714270
27-May-2014 09:57:00	-6.812840	36.713250
27-May-2014 10:07:00	-6.811250	36.712270
27-May-2014 10:16:00	-6.809780	36.711470
27-May-2014 10:26:00	-6.808170	36.710710
27-May-2014 10:36:00	-6.806400	36.709840
27-May-2014 10:46:00	-6.804870	36.709010
27-May-2014 10:56:00	-6.803440	36.708100
27-May-2014 11:06:00	-6.801910	36.707160
27-May-2014 11:16:00	-6.800200	36.706440
27-May-2014 11:26:00	-6.798460	36.705680
27-May-2014 11:36:00	-6.796750	36.704840
27-May-2014 11:46:00	-6.794980	36.704010
27-May-2014 11:56:00	-6.793000	36.703230
27-May-2014 12:06:00	-6.791080	36.702370
27-May-2014 12:17:00	-6.789150	36.701530
27-May-2014 12:26:00	-6.787540	36.700760
27-May-2014 12:36:00	-6.785680	36.700000
27-May-2014 12:46:00	-6.783810	36.699210
27-May-2014 12:56:00	-6.781800	36.698440
27-May-2014 13:06:00	-6.779820	36.697610
27-May-2014 13:16:00	-6.777950	36.696820
27-May-2014 13:26:00	-6.776090	36.696150
27-May-2014 13:36:00	-6.774110	36.695440
27-May-2014 13:46:00	-6.772000	36.694760
27-May-2014 13:56:00	-6.769780	36.694020
27-May-2014 14:06:00	-6.767610	36.693160
27-May-2014 14:16:00	-6.765200	36.692340
27-May-2014 14:29:00	-6.762330	36.691300
27-May-2014 14:37:00	-6.760250	36.690610
27-May-2014 14:46:00	-6.758060	36.689700
27-May-2014 14:56:00	-6.755680	36.688710
27-May-2014 15:06:00	-6.753300	36.687670
27-May-2014 15:16:00	-6.750920	36.686530
27-May-2014 15:26:00	-6.748440	36.685330
27-May-2014 15:37:00	-6.745790	36.683980
27-May-2014 15:46:00	-6.743470	36.682720
27-May-2014 15:56:00	-6.740940	36.681340
27-May-2014 16:06:00	-6.738310	36.680080
27-May-2014 16:16:00	-6.735630	36.678700
27-May-2014 16:26:00	-6.732910	36.677040
27-May-2014 16:36:00	-6.730220	36.675580
27-May-2014 16:46:00	-6.727720	36.674080
27-May-2014 16:57:00	-6.724950	36.672260
27-May-2014 17:07:00	-6.722500	36.670680
27-May-2014 17:17:00	-6.719910	36.669100
27-May-2014 17:30:00	-6.716460	36.666630
27-May-2014 17:37:00	-6.714690	36.665310
27-May-2014 17:47:00	-6.712400	36.663480
27-May-2014 17:57:00	-6.709960	36.661470
27-May-2014 18:07:00	-6.707400	36.659540
27-May-2014 18:17:00	-6.704960	36.657570
27-May-2014 18:30:00	-6.701420	36.654900
27-May-2014 18:37:00	-6.699770	36.653610
27-May-2014 18:47:00	-6.697330	36.651670
27-May-2014 18:57:00	-6.694850	36.649810
27-May-2014 19:07:00	-6.692290	36.647950
27-May-2014 19:18:00	-6.689420	36.645790
27-May-2014 19:27:00	-6.686980	36.644080
27-May-2014 19:37:00	-6.684270	36.642260
27-May-2014 19:47:00	-6.681790	36.640160
27-May-2014 19:57:00	-6.679200	36.638100
27-May-2014 20:07:00	-6.676640	36.635980
27-May-2014 20:17:00	-6.674010	36.634160
27-May-2014 20:28:00	-6.671170	36.632170
27-May-2014 20:37:00	-6.668950	36.630490
27-May-2014 20:47:00	-6.666870	36.628550
27-May-2014 20:57:00	-6.664700	36.626430
27-May-2014 21:07:00	-6.662290	36.624130
27-May-2014 21:27:00	-6.657380	36.619560
27-May-2014 21:38:00	-6.654630	36.617140
27-May-2014 21:47:00	-6.652370	36.615000
27-May-2014 21:57:00	-6.650090	36.612570
27-May-2014 22:07:00	-6.647710	36.610190
27-May-2014 22:17:00	-6.645420	36.607880
27-May-2014 22:27:00	-6.643010	36.605560
27-May-2014 22:37:00	-6.640750	36.603300
27-May-2014 22:47:00	-6.638610	36.600960
27-May-2014 22:57:00	-6.636630	36.598760
27-May-2014 23:07:00	-6.634610	36.596750
27-May-2014 23:18:00	-6.632750	36.594610
27-May-2014 23:27:00	-6.631070	36.592770
27-May-2014 23:37:00	-6.629430	36.590740
27-May-2014 23:47:00	-6.627840	36.588630
27-May-2014 23:58:00	-6.626010	36.586450
28-May-2014 00:07:00	-6.624480	36.584540
28-May-2014 00:17:00	-6.622860	36.582610
28-May-2014 00:27:00	-6.621120	36.580670
28-May-2014 00:37:00	-6.619450	36.578740
28-May-2014 00:47:00	-6.617920	36.576880
28-May-2014 00:57:00	-6.616330	36.574920
28-May-2014 01:07:00	-6.614750	36.572880
28-May-2014 01:17:00	-6.613370	36.570890
28-May-2014 01:27:00	-6.611910	36.569000
28-May-2014 01:37:00	-6.610320	36.567190
28-May-2014 01:47:00	-6.608730	36.565260
28-May-2014 01:57:00	-6.607150	36.563390
28-May-2014 02:07:00	-6.605770	36.561570
28-May-2014 02:18:00	-6.604280	36.559710
28-May-2014 02:27:00	-6.602940	36.558080
28-May-2014 02:37:00	-6.601440	36.556240
28-May-2014 02:47:00	-6.600220	36.554310
28-May-2014 02:58:00	-6.599000	36.552250
28-May-2014 03:07:00	-6.598050	36.550470
28-May-2014 03:17:00	-6.597020	36.548520
28-May-2014 03:47:00	-6.593990	36.542850
28-May-2014 03:58:00	-6.592990	36.540700
28-May-2014 04:07:00	-6.592190	36.538860
28-May-2014 04:17:00	-6.591430	36.536690
28-May-2014 04:27:00	-6.590670	36.534610
28-May-2014 04:38:00	-6.589810	36.532430
28-May-2014 04:47:00	-6.589170	36.530650
28-May-2014 04:57:00	-6.588380	36.528870
28-May-2014 05:07:00	-6.587680	36.527080
28-May-2014 05:17:00	-6.586910	36.525370
28-May-2014 05:27:00	-6.586330	36.523600
28-May-2014 05:37:00	-6.585850	36.521830
28-May-2014 05:47:00	-6.585330	36.520100
28-May-2014 05:57:00	-6.584720	36.518500
28-May-2014 06:07:00	-6.584230	36.516920
28-May-2014 06:17:00	-6.583800	36.515520
28-May-2014 06:37:00	-6.582730	36.513040
28-May-2014 06:47:00	-6.582060	36.511960
28-May-2014 06:58:00	-6.581150	36.510770
28-May-2014 07:07:00	-6.580410	36.509810
28-May-2014 07:17:00	-6.579440	36.508870
28-May-2014 07:27:00	-6.578490	36.508000
28-May-2014 07:37:00	-6.577510	36.507280
28-May-2014 07:47:00	-6.576510	36.506510
28-May-2014 07:57:00	-6.575470	36.505780
28-May-2014 08:07:00	-6.574310	36.505210
28-May-2014 08:17:00	-6.573030	36.504510
28-May-2014 08:27:00	-6.571720	36.503730
28-May-2014 08:37:00	-6.570310	36.503120
28-May-2014 08:47:00	-6.568910	36.502560
28-May-2014 08:57:00	-6.567540	36.502000
28-May-2014 09:09:00	-6.566040	36.500970
28-May-2014 09:18:00	-6.564910	36.500080
28-May-2014 09:28:00	-6.563720	36.499130
28-May-2014 09:38:00	-6.562470	36.498170
28-May-2014 09:48:00	-6.561250	36.497260
28-May-2014 09:58:00	-6.559750	36.496380
28-May-2014 10:08:00	-6.558290	36.495320
28-May-2014 10:18:00	-6.557070	36.494510
28-May-2014 10:28:00	-6.555820	36.493650
28-May-2014 10:38:00	-6.554410	36.492890
28-May-2014 10:48:00	-6.553100	36.492160
28-May-2014 10:57:00	-6.551790	36.491540
28-May-2014 11:07:00	-6.550420	36.490850
28-May-2014 11:17:00	-6.548980	36.490330
28-May-2014 11:27:00	-6.547390	36.489890
28-May-2014 11:38:00	-6.545530	36.489480
28-May-2014 11:48:00	-6.543850	36.489140
28-May-2014 11:58:00	-6.542020	36.488690
28-May-2014 12:08:00	-6.540130	36.488200
28-May-2014 12:18:00	-6.538210	36.487680
28-May-2014 12:28:00	-6.536410	36.487100
28-May-2014 12:38:00	-6.534450	36.486550
28-May-2014 12:48:00	-6.532560	36.485990
28-May-2014 12:58:00	-6.530640	36.485310
28-May-2014 13:09:00	-6.528410	36.484390
28-May-2014 13:18:00	-6.526860	36.483680
28-May-2014 13:28:00	-6.525020	36.482740
28-May-2014 13:38:00	-6.523190	36.481830
28-May-2014 13:48:00	-6.521390	36.480920
28-May-2014 13:59:00	-6.519410	36.479800
28-May-2014 14:08:00	-6.517880	36.478970
28-May-2014 14:18:00	-6.516170	36.478010
28-May-2014 14:28:00	-6.514620	36.476890
28-May-2014 14:38:00	-6.512970	36.475770
28-May-2014 14:48:00	-6.511380	36.474540
28-May-2014 14:58:00	-6.509740	36.473380
28-May-2014 15:08:00	-6.508120	36.472100
28-May-2014 15:18:00	-6.506410	36.470830
28-May-2014 15:29:00	-6.504550	36.469170
28-May-2014 15:38:00	-6.503140	36.467950
28-May-2014 15:48:00	-6.501500	36.466490
28-May-2014 15:58:00	-6.499690	36.465000
28-May-2014 16:08:00	-6.498020	36.463380
28-May-2014 16:19:00	-6.495880	36.461490
28-May-2014 16:28:00	-6.494260	36.459750
28-May-2014 16:38:00	-6.492340	36.457870
28-May-2014 16:48:00	-6.490570	36.455810
28-May-2014 16:58:00	-6.488920	36.453840
28-May-2014 17:08:00	-6.487240	36.451870
28-May-2014 17:18:00	-6.485750	36.449830
28-May-2014 17:28:00	-6.484100	36.447940
28-May-2014 17:39:00	-6.482570	36.445690
28-May-2014 17:48:00	-6.481170	36.443900
28-May-2014 17:58:00	-6.479610	36.441960
28-May-2014 18:08:00	-6.478090	36.440080
28-May-2014 18:18:00	-6.476560	36.438240
28-May-2014 18:39:00	-6.473360	36.434350
28-May-2014 18:48:00	-6.471860	36.432610
28-May-2014 18:58:00	-6.470400	36.430750
28-May-2014 19:08:00	-6.468810	36.428960
28-May-2014 19:18:00	-6.467190	36.427190
28-May-2014 19:32:00	-6.464690	36.425030
28-May-2014 19:39:00	-6.463290	36.423970
28-May-2014 19:48:00	-6.461360	36.422620
28-May-2014 19:58:00	-6.459380	36.421250
28-May-2014 20:08:00	-6.457550	36.419770
28-May-2014 20:19:00	-6.455540	36.418130
28-May-2014 20:28:00	-6.453700	36.416920
28-May-2014 20:38:00	-6.451540	36.415690
28-May-2014 20:48:00	-6.449370	36.414460
28-May-2014 20:59:00	-6.447080	36.413130
28-May-2014 21:08:00	-6.445470	36.411850
28-May-2014 21:18:00	-6.444000	36.410390
28-May-2014 21:28:00	-6.442540	36.408960
28-May-2014 21:38:00	-6.441070	36.407810
28-May-2014 21:48:00	-6.439580	36.406670
28-May-2014 21:58:00	-6.438080	36.405570
28-May-2014 22:08:00	-6.436610	36.404540
28-May-2014 22:18:00	-6.435270	36.403470
28-May-2014 22:28:00	-6.433990	36.402360
28-May-2014 22:39:00	-6.432500	36.401260
28-May-2014 22:48:00	-6.431240	36.400410
28-May-2014 22:58:00	-6.429870	36.399360
28-May-2014 23:08:00	-6.428500	36.398280
28-May-2014 23:19:00	-6.427250	36.397100
28-May-2014 23:29:00	-6.426300	36.396220
28-May-2014 23:39:00	-6.425230	36.395430
28-May-2014 23:48:00	-6.424220	36.394660
28-May-2014 23:58:00	-6.423220	36.393820
29-May-2014 00:11:00	-6.422180	36.392700
29-May-2014 00:18:00	-6.421480	36.392070
29-May-2014 00:28:00	-6.420680	36.391140
29-May-2014 00:38:00	-6.420100	36.390140
29-May-2014 00:48:00	-6.419490	36.389160
29-May-2014 00:58:00	-6.418910	36.388260
29-May-2014 01:09:00	-6.418490	36.387210
29-May-2014 01:18:00	-6.418090	36.386270
29-May-2014 01:28:00	-6.417790	36.385120
29-May-2014 01:39:00	-6.417300	36.384000
29-May-2014 01:49:00	-6.416900	36.382870
29-May-2014 01:59:00	-6.416560	36.381500
29-May-2014 02:09:00	-6.416260	36.380290
29-May-2014 02:19:00	-6.416200	36.379040
29-May-2014 02:29:00	-6.415920	36.377880
29-May-2014 02:39:00	-6.415830	36.376670
29-May-2014 02:50:00	-6.415770	36.375280
29-May-2014 02:59:00	-6.415830	36.374220
29-May-2014 03:09:00	-6.415990	36.373040
29-May-2014 03:19:00	-6.416230	36.371880
29-May-2014 03:29:00	-6.416530	36.370610
29-May-2014 03:39:00	-6.416690	36.369380
29-May-2014 03:50:00	-6.416840	36.367900
29-May-2014 04:00:00	-6.416900	36.366720
29-May-2014 04:09:00	-6.416990	36.365550
29-May-2014 04:19:00	-6.417020	36.364390
29-May-2014 04:29:00	-6.417050	36.363120
29-May-2014 04:39:00	-6.417080	36.361840
29-May-2014 04:49:00	-6.417140	36.360440
29-May-2014 04:59:00	-6.417180	36.358990
29-May-2014 05:09:00	-6.417270	36.357510
29-May-2014 05:19:00	-6.417420	36.355930
29-May-2014 05:30:00	-6.417570	36.354450
29-May-2014 05:39:00	-6.417790	36.353270
29-May-2014 05:49:00	-6.417970	36.352010
29-May-2014 05:59:00	-6.418090	36.350840
29-May-2014 06:11:00	-6.418370	36.349470
29-May-2014 06:20:00	-6.418400	36.348480
29-May-2014 06:29:00	-6.418270	36.347500
29-May-2014 06:39:00	-6.418210	36.346530
29-May-2014 06:49:00	-6.418000	36.345620
29-May-2014 06:59:00	-6.417630	36.344780
29-May-2014 07:09:00	-6.417210	36.343890
29-May-2014 07:19:00	-6.416900	36.342830
29-May-2014 07:29:00	-6.416560	36.341830
29-May-2014 07:39:00	-6.416200	36.340970
29-May-2014 07:49:00	-6.415830	36.340060
29-May-2014 07:59:00	-6.415370	36.339170
29-May-2014 08:09:00	-6.414920	36.338300
29-May-2014 08:19:00	-6.414460	36.337410
29-May-2014 08:29:00	-6.413820	36.336640
29-May-2014 08:40:00	-6.413300	36.335690
29-May-2014 08:49:00	-6.412870	36.334980
29-May-2014 09:00:00	-6.412200	36.334180
29-May-2014 09:09:00	-6.411560	36.333550
29-May-2014 09:19:00	-6.410980	36.332720
29-May-2014 09:29:00	-6.410340	36.332050
29-May-2014 09:40:00	-6.409700	36.331330
29-May-2014 09:49:00	-6.409120	36.330660
29-May-2014 09:59:00	-6.408390	36.330150
29-May-2014 10:09:00	-6.407590	36.329690
29-May-2014 10:19:00	-6.406890	36.329300
29-May-2014 10:29:00	-6.406220	36.328850
29-May-2014 10:39:00	-6.405490	36.328430
29-May-2014 10:50:00	-6.404570	36.327950
29-May-2014 11:00:00	-6.403750	36.327560
29-May-2014 11:09:00	-6.402980	36.327160
29-May-2014 11:19:00	-6.402160	36.326760
29-May-2014 11:29:00	-6.401460	36.326440
29-May-2014 11:39:00	-6.400700	36.326060
29-May-2014 11:49:00	-6.399990	36.325770
29-May-2014 11:59:00	-6.399410	36.325370
29-May-2014 12:09:00	-6.398990	36.325030
29-May-2014 12:20:00	-6.398380	36.324840
29-May-2014 12:29:00	-6.397670	36.324580
29-May-2014 12:39:00	-6.396910	36.324170
29-May-2014 12:49:00	-6.396330	36.323860
29-May-2014 12:59:00	-6.395480	36.323600
29-May-2014 13:11:00	-6.394380	36.323200
29-May-2014 13:20:00	-6.393590	36.322850
29-May-2014 13:29:00	-6.392790	36.322440
29-May-2014 13:39:00	-6.391820	36.321970
29-May-2014 13:49:00	-6.390840	36.321460
29-May-2014 13:59:00	-6.389860	36.320880
29-May-2014 14:09:00	-6.388820	36.320320
29-May-2014 14:19:00	-6.387790	36.319680
29-May-2014 14:29:00	-6.386570	36.318990
29-May-2014 14:39:00	-6.385350	36.318260
29-May-2014 14:49:00	-6.384030	36.317450
29-May-2014 14:59:00	-6.382630	36.316630
29-May-2014 15:09:00	-6.381130	36.315780
29-May-2014 15:22:00	-6.379120	36.314600
29-May-2014 15:29:00	-6.377870	36.313860
29-May-2014 15:40:00	-6.375950	36.312640
29-May-2014 15:49:00	-6.374210	36.311610
29-May-2014 16:00:00	-6.372250	36.310500
29-May-2014 16:10:00	-6.370240	36.309280
29-May-2014 16:20:00	-6.368070	36.307900
29-May-2014 16:30:00	-6.365810	36.306420
29-May-2014 16:40:00	-6.363280	36.304660
29-May-2014 16:49:00	-6.361080	36.303110
29-May-2014 16:59:00	-6.358580	36.301370
29-May-2014 17:09:00	-6.356050	36.299510
29-May-2014 17:23:00	-6.352510	36.296840
29-May-2014 17:31:00	-6.350430	36.295170
29-May-2014 17:39:00	-6.348110	36.293270
29-May-2014 17:49:00	-6.345580	36.291200
29-May-2014 18:03:00	-6.341710	36.288100
29-May-2014 18:12:00	-6.339360	36.286190
29-May-2014 18:20:00	-6.337160	36.284430
29-May-2014 18:30:00	-6.334350	36.282110
29-May-2014 18:40:00	-6.331480	36.279710
29-May-2014 18:50:00	-6.328640	36.277360
29-May-2014 19:00:00	-6.325710	36.274960
29-May-2014 19:10:00	-6.322750	36.272550
29-May-2014 19:20:00	-6.319730	36.270050
29-May-2014 19:30:00	-6.316770	36.267510
29-May-2014 19:40:00	-6.313840	36.264960
29-May-2014 19:50:00	-6.311000	36.262450
29-May-2014 20:00:00	-6.308230	36.259940
29-May-2014 20:10:00	-6.305540	36.257480
29-May-2014 20:20:00	-6.302830	36.254840
29-May-2014 20:30:00	-6.300570	36.252560
29-May-2014 20:40:00	-6.298400	36.250010
29-May-2014 20:50:00	-6.296510	36.247300
29-May-2014 21:00:00	-6.294650	36.244610
29-May-2014 21:13:00	-6.292240	36.241200
29-May-2014 21:20:00	-6.290890	36.239370
29-May-2014 21:30:00	-6.289430	36.236750
29-May-2014 21:40:00	-6.288180	36.234190
29-May-2014 21:50:00	-6.287080	36.231720
29-May-2014 22:00:00	-6.286190	36.229200
29-May-2014 22:10:00	-6.285490	36.226770
29-May-2014 22:20:00	-6.285060	36.224410
29-May-2014 22:30:00	-6.284940	36.222240
29-May-2014 22:41:00	-6.285000	36.220070
29-May-2014 22:50:00	-6.285250	36.218160
29-May-2014 23:00:00	-6.285680	36.216190
29-May-2014 23:10:00	-6.286380	36.214350
29-May-2014 23:20:00	-6.287480	36.212550
29-May-2014 23:30:00	-6.288700	36.210750
29-May-2014 23:40:00	-6.290190	36.209060
29-May-2014 23:50:00	-6.291870	36.207500
30-May-2014	-6.293640	36.206080
30-May-2014 00:11:00	-6.295840	36.204610
30-May-2014 00:20:00	-6.297730	36.203490
30-May-2014 00:30:00	-6.299770	36.202400
30-May-2014 00:40:00	-6.301850	36.201310
30-May-2014 00:50:00	-6.303960	36.200270
30-May-2014 01:01:00	-6.306300	36.199200
30-May-2014 01:10:00	-6.308290	36.198490
30-May-2014 01:20:00	-6.310490	36.197570
30-May-2014 01:30:00	-6.312680	36.196700
30-May-2014 02:20:00	-6.323550	36.192100
30-May-2014 02:50:00	-6.329220	36.189590
30-May-2014 03:00:00	-6.330930	36.188960
30-May-2014 06:09:00	-6.335540	36.179090
