# Supplementary material for: Integrated Monitoring of Mola mola Behaviour in Space and Time
Source: PLoS One. 2016 Aug 5;11(8):e0160404. doi: 10.1371/journal.pone.0160404 (PMC4975458; doi:10.1371/journal.pone.0160404)
Supplement: S1 File — (ZIP) [file pone.0160404.s004.zip › tag17.csv]

26-May-2014 10:07:00	-7.348140	37.054300
26-May-2014 11:06:00	-7.336850	37.054500
26-May-2014 11:37:00	-7.330350	37.054920
26-May-2014 12:06:00	-7.324400	37.055010
26-May-2014 12:36:00	-7.317600	37.055480
26-May-2014 13:36:00	-7.303160	37.055910
26-May-2014 14:05:00	-7.295590	37.055940
26-May-2014 14:36:00	-7.285890	37.055880
26-May-2014 15:05:00	-7.277890	37.055490
26-May-2014 15:36:00	-7.270940	37.055390
26-May-2014 16:05:00	-7.265320	37.055830
26-May-2014 16:36:00	-7.258450	37.056360
26-May-2014 17:35:00	-7.242190	37.057600
26-May-2014 18:06:00	-7.232060	37.058070
26-May-2014 18:33:00	-7.222470	37.058240
26-May-2014 19:03:00	-7.212430	37.057610
26-May-2014 19:34:00	-7.202670	37.056740
26-May-2014 20:03:00	-7.193210	37.055790
26-May-2014 20:33:00	-7.184020	37.054440
26-May-2014 21:02:00	-7.175810	37.052390
26-May-2014 21:33:00	-7.168180	37.049080
26-May-2014 22:02:00	-7.161960	37.045410
26-May-2014 23:33:00	-7.144990	37.033710
27-May-2014 00:32:00	-7.138700	37.025770
27-May-2014 01:33:00	-7.134610	37.018590
27-May-2014 02:02:00	-7.132900	37.014870
27-May-2014 02:32:00	-7.131870	37.011210
27-May-2014 03:01:00	-7.131320	37.008030
27-May-2014 04:01:00	-7.130830	37.001580
27-May-2014 04:32:00	-7.130550	36.998580
27-May-2014 05:00:00	-7.130310	36.995850
27-May-2014 05:32:00	-7.129460	36.993050
27-May-2014 06:00:00	-7.129000	36.990760
27-May-2014 06:30:00	-7.128300	36.988710
27-May-2014 07:29:00	-7.124820	36.984810
27-May-2014 08:00:00	-7.122070	36.983410
27-May-2014 08:29:00	-7.118230	36.981690
27-May-2014 09:00:00	-7.113310	36.980990
27-May-2014 09:28:00	-7.108150	36.980150
27-May-2014 09:59:00	-7.101650	36.979130
27-May-2014 10:28:00	-7.094940	36.977900
27-May-2014 11:01:00	-7.087490	36.976770
27-May-2014 11:28:00	-7.080990	36.975600
27-May-2014 11:57:00	-7.073180	36.974000
27-May-2014 12:28:00	-7.065060	36.972110
27-May-2014 12:57:00	-7.056640	36.970100
27-May-2014 13:28:00	-7.047880	36.967640
27-May-2014 13:57:00	-7.039580	36.965090
27-May-2014 14:57:00	-7.022670	36.958760
27-May-2014 15:28:00	-7.014530	36.955490
27-May-2014 15:56:00	-7.007660	36.952240
27-May-2014 16:58:00	-6.994780	36.944810
27-May-2014 17:57:00	-6.983150	36.938100
27-May-2014 18:27:00	-6.977600	36.935380
27-May-2014 18:57:00	-6.972750	36.932640
27-May-2014 19:25:00	-6.968320	36.930460
27-May-2014 19:56:00	-6.964660	36.927840
27-May-2014 20:27:00	-6.961820	36.924890
27-May-2014 20:56:00	-6.959440	36.922050
27-May-2014 21:25:00	-6.957400	36.919110
27-May-2014 22:25:00	-6.953000	36.912700
27-May-2014 22:55:00	-6.950620	36.909880
27-May-2014 23:26:00	-6.947940	36.907250
28-May-2014 00:26:00	-6.943570	36.902860
28-May-2014 00:54:00	-6.941410	36.901320
28-May-2014 01:26:00	-6.939210	36.899470
28-May-2014 02:23:00	-6.936040	36.897400
28-May-2014 02:55:00	-6.933990	36.896610
28-May-2014 03:23:00	-6.931790	36.895950
28-May-2014 03:55:00	-6.928960	36.895360
28-May-2014 04:23:00	-6.926730	36.894610
28-May-2014 04:53:00	-6.923860	36.894230
28-May-2014 05:24:00	-6.920930	36.893200
28-May-2014 06:23:00	-6.915920	36.890470
28-May-2014 06:52:00	-6.914520	36.889440
28-May-2014 07:24:00	-6.912810	36.888530
28-May-2014 07:52:00	-6.911100	36.887530
28-May-2014 08:22:00	-6.908600	36.886330
28-May-2014 08:52:00	-6.905360	36.885010
28-May-2014 09:21:00	-6.901920	36.883830
28-May-2014 09:52:00	-6.898160	36.882490
28-May-2014 10:51:00	-6.890470	36.880030
28-May-2014 11:21:00	-6.886260	36.878940
28-May-2014 11:51:00	-6.881770	36.878300
28-May-2014 12:51:00	-6.872280	36.877260
28-May-2014 13:20:00	-6.867220	36.876830
28-May-2014 13:50:00	-6.861820	36.876060
28-May-2014 14:19:00	-6.856110	36.874990
28-May-2014 14:50:00	-6.850160	36.873620
28-May-2014 15:49:00	-6.839970	36.868730
28-May-2014 16:18:00	-6.834960	36.865930
28-May-2014 16:50:00	-6.830510	36.862360
28-May-2014 17:17:00	-6.827030	36.858970
28-May-2014 17:47:00	-6.824460	36.854930
28-May-2014 18:18:00	-6.821960	36.851050
28-May-2014 18:47:00	-6.819850	36.847630
28-May-2014 19:17:00	-6.817600	36.844370
28-May-2014 19:47:00	-6.815120	36.841580
28-May-2014 20:19:00	-6.812710	36.838620
28-May-2014 20:46:00	-6.810790	36.836520
28-May-2014 21:16:00	-6.808590	36.834370
28-May-2014 21:46:00	-6.806150	36.832590
28-May-2014 22:15:00	-6.803890	36.831180
28-May-2014 22:47:00	-6.801540	36.829830
29-May-2014 00:15:00	-6.793880	36.826690
29-May-2014 01:47:00	-6.782870	36.822670
29-May-2014 02:15:00	-6.779240	36.820890
29-May-2014 02:45:00	-6.775450	36.818390
29-May-2014 03:15:00	-6.772130	36.815940
29-May-2014 03:45:00	-6.768860	36.813150
29-May-2014 04:14:00	-6.765870	36.810140
29-May-2014 05:15:00	-6.760800	36.802350
29-May-2014 05:45:00	-6.758910	36.798030
29-May-2014 06:13:00	-6.757320	36.793950
29-May-2014 06:44:00	-6.755770	36.789280
29-May-2014 07:13:00	-6.754390	36.784710
29-May-2014 08:13:00	-6.751340	36.775790
29-May-2014 08:45:00	-6.749330	36.771410
29-May-2014 09:13:00	-6.747380	36.767750
29-May-2014 09:44:00	-6.744570	36.764030
29-May-2014 10:13:00	-6.741520	36.760720
29-May-2014 10:44:00	-6.737340	36.756960
29-May-2014 11:12:00	-6.734190	36.754300
29-May-2014 11:43:00	-6.730680	36.752660
29-May-2014 12:12:00	-6.726780	36.751210
29-May-2014 12:44:00	-6.722600	36.749850
29-May-2014 13:12:00	-6.719270	36.748560
29-May-2014 13:42:00	-6.715270	36.746760
29-May-2014 14:13:00	-6.710820	36.744480
29-May-2014 14:42:00	-6.706850	36.742350
29-May-2014 15:13:00	-6.702480	36.739580
29-May-2014 15:41:00	-6.698940	36.736720
29-May-2014 16:13:00	-6.694550	36.733530
29-May-2014 16:42:00	-6.690280	36.730490
29-May-2014 17:11:00	-6.686040	36.727340
29-May-2014 18:41:00	-6.673000	36.716020
29-May-2014 19:10:00	-6.668980	36.712300
29-May-2014 19:42:00	-6.665160	36.707700
29-May-2014 20:09:00	-6.663180	36.703330
29-May-2014 20:39:00	-6.660920	36.699140
29-May-2014 21:39:00	-6.656650	36.691420
29-May-2014 22:09:00	-6.654210	36.687950
29-May-2014 22:39:00	-6.652070	36.684470
29-May-2014 23:09:00	-6.649930	36.680870
29-May-2014 23:39:00	-6.647400	36.677540
30-May-2014 00:38:00	-6.640960	36.670670
30-May-2014 01:09:00	-6.637150	36.666990
30-May-2014 01:38:00	-6.633360	36.663670
30-May-2014 02:09:00	-6.629490	36.660160
30-May-2014 03:09:00	-6.623080	36.652130
30-May-2014 04:09:00	-6.619540	36.642880
30-May-2014 04:38:00	-6.618590	36.638340
30-May-2014 06:09:00	-6.618130	36.619470
30-May-2014 06:38:00	-6.618800	36.613150
30-May-2014 07:10:00	-6.620210	36.606080
30-May-2014 07:38:00	-6.621190	36.600520
30-May-2014 08:08:00	-6.622010	36.594090
30-May-2014 08:39:00	-6.622410	36.587660
30-May-2014 09:07:00	-6.622770	36.582070
30-May-2014 09:37:00	-6.622960	36.576450
30-May-2014 10:08:00	-6.622770	36.571020
30-May-2014 10:37:00	-6.623410	36.565590
30-May-2014 11:10:00	-6.623930	36.559860
30-May-2014 13:07:00	-6.621610	36.543720
30-May-2014 13:38:00	-6.619870	36.540120
30-May-2014 14:07:00	-6.617130	36.538060
30-May-2014 14:37:00	-6.613370	36.538040
30-May-2014 15:06:00	-6.610380	36.538210
30-May-2014 15:37:00	-6.607570	36.537170
30-May-2014 16:07:00	-6.604310	36.535750
30-May-2014 16:37:00	-6.600860	36.534380
30-May-2014 17:05:00	-6.597260	36.532670
30-May-2014 17:36:00	-6.593020	36.530970
30-May-2014 18:05:00	-6.588930	36.528660
30-May-2014 18:37:00	-6.583650	36.526790
30-May-2014 19:05:00	-6.579470	36.524640
30-May-2014 19:36:00	-6.573790	36.522130
30-May-2014 21:04:00	-6.557650	36.513890
30-May-2014 22:04:00	-6.545350	36.508520
30-May-2014 22:34:00	-6.539280	36.505350
30-May-2014 23:03:00	-6.533290	36.502090
30-May-2014 23:33:00	-6.526860	36.498670
31-May-2014 00:02:00	-6.521480	36.495270
31-May-2014 00:33:00	-6.515810	36.491040
31-May-2014 01:02:00	-6.511020	36.486770
31-May-2014 01:33:00	-6.506260	36.481490
31-May-2014 02:01:00	-6.501860	36.476680
31-May-2014 02:33:00	-6.497710	36.471400
31-May-2014 03:01:00	-6.495120	36.466120
31-May-2014 03:32:00	-6.493070	36.460350
31-May-2014 04:01:00	-6.491940	36.454590
31-May-2014 04:31:00	-6.491880	36.448520
31-May-2014 05:00:00	-6.492610	36.442650
31-May-2014 05:31:00	-6.494020	36.436280
31-May-2014 06:00:00	-6.495970	36.430130
31-May-2014 06:31:00	-6.499360	36.423840
31-May-2014 07:00:00	-6.502990	36.418680
31-May-2014 07:30:00	-6.506560	36.413590
31-May-2014 08:31:00	-6.514100	36.405030
31-May-2014 08:59:00	-6.518100	36.402090
31-May-2014 09:29:00	-6.522130	36.400090
31-May-2014 10:00:00	-6.525390	36.398690
31-May-2014 10:29:00	-6.528590	36.398090
31-May-2014 10:59:00	-6.531040	36.398930
31-May-2014 11:28:00	-6.532870	36.400340
31-May-2014 12:28:00	-6.535250	36.404050
31-May-2014 12:58:00	-6.536040	36.406330
31-May-2014 13:29:00	-6.536040	36.409280
31-May-2014 14:58:00	-6.527010	36.418400
31-May-2014 15:57:00	-6.516850	36.422410
31-May-2014 16:28:00	-6.510280	36.423830
31-May-2014 17:28:00	-6.495270	36.424030
31-May-2014 17:57:00	-6.487610	36.422650
31-May-2014 18:27:00	-6.479430	36.420220
31-May-2014 18:56:00	-6.471500	36.416800
31-May-2014 19:27:00	-6.463320	36.412280
31-May-2014 19:56:00	-6.456180	36.407090
31-May-2014 20:27:00	-6.449650	36.400550
31-May-2014 20:56:00	-6.443660	36.394050
31-May-2014 21:26:00	-6.438750	36.386800
31-May-2014 21:56:00	-6.435060	36.380010
31-May-2014 22:26:00	-6.432400	36.373380
31-May-2014 22:55:00	-6.430970	36.367600
31-May-2014 23:26:00	-6.430210	36.362740
31-May-2014 23:55:00	-6.428770	36.359050
01-Jun-2014 01:25:00	-6.426760	36.349780
01-Jun-2014 02:54:00	-6.434910	36.343220
01-Jun-2014 03:26:00	-6.440700	36.341920
01-Jun-2014 03:54:00	-6.446110	36.340850
01-Jun-2014 05:25:00	-6.464690	36.339620
01-Jun-2014 05:53:00	-6.470370	36.339960
01-Jun-2014 06:23:00	-6.476620	36.340740
01-Jun-2014 06:53:00	-6.482570	36.341770
01-Jun-2014 07:23:00	-6.488220	36.343350
01-Jun-2014 07:54:00	-6.493100	36.345260
01-Jun-2014 08:22:00	-6.496150	36.346520
01-Jun-2014 09:22:00	-6.500550	36.349440
01-Jun-2014 09:53:00	-6.501560	36.351620
01-Jun-2014 10:22:00	-6.501860	36.353930
01-Jun-2014 10:53:00	-6.502010	36.356480
01-Jun-2014 11:53:00	-6.499540	36.361460
01-Jun-2014 12:22:00	-6.496640	36.363780
01-Jun-2014 12:53:00	-6.493470	36.365840
01-Jun-2014 13:21:00	-6.489840	36.367310
01-Jun-2014 13:52:00	-6.485080	36.368430
01-Jun-2014 14:21:00	-6.479830	36.369070
01-Jun-2014 14:52:00	-6.474910	36.369330
01-Jun-2014 15:21:00	-6.470460	36.368840
01-Jun-2014 15:51:00	-6.467380	36.368150
01-Jun-2014 16:20:00	-6.464630	36.366520
01-Jun-2014 16:51:00	-6.462130	36.364370
01-Jun-2014 17:19:00	-6.459960	36.361920
01-Jun-2014 17:50:00	-6.457670	36.359310
01-Jun-2014 18:19:00	-6.455840	36.356880
01-Jun-2014 18:49:00	-6.454320	36.354320
01-Jun-2014 19:50:00	-6.454930	36.347700
01-Jun-2014 20:18:00	-6.454800	36.345050
01-Jun-2014 20:49:00	-6.452270	36.343950
01-Jun-2014 21:18:00	-6.449430	36.343860
01-Jun-2014 21:49:00	-6.446990	36.343040
01-Jun-2014 22:18:00	-6.444980	36.341870
01-Jun-2014 22:48:00	-6.442320	36.341140
01-Jun-2014 23:17:00	-6.439940	36.340390
01-Jun-2014 23:48:00	-6.437410	36.339970
02-Jun-2014 00:18:00	-6.434420	36.340030
02-Jun-2014 00:48:00	-6.431000	36.340070
02-Jun-2014 01:17:00	-6.427550	36.340340
02-Jun-2014 01:48:00	-6.424290	36.340440
02-Jun-2014 02:17:00	-6.420440	36.340450
02-Jun-2014 02:48:00	-6.417050	36.339960
02-Jun-2014 03:16:00	-6.414670	36.339420
02-Jun-2014 03:47:00	-6.412290	36.338670
02-Jun-2014 04:16:00	-6.411410	36.337820
02-Jun-2014 04:47:00	-6.411990	36.336950
02-Jun-2014 05:16:00	-6.413390	36.335950
02-Jun-2014 05:47:00	-6.414430	36.334980
02-Jun-2014 06:16:00	-6.415100	36.334560
02-Jun-2014 06:47:00	-6.415680	36.334310
02-Jun-2014 07:16:00	-6.416140	36.334030
02-Jun-2014 07:46:00	-6.416660	36.334080
02-Jun-2014 08:15:00	-6.416840	36.333820
02-Jun-2014 08:46:00	-6.417140	36.333600
02-Jun-2014 09:15:00	-6.417630	36.333130
02-Jun-2014 09:45:00	-6.418580	36.332850
02-Jun-2014 10:14:00	-6.419980	36.332790
02-Jun-2014 10:45:00	-6.421480	36.332990
02-Jun-2014 11:14:00	-6.422580	36.333560
02-Jun-2014 11:45:00	-6.423280	36.334240
02-Jun-2014 12:14:00	-6.424010	36.335220
02-Jun-2014 12:45:00	-6.425110	36.337140
02-Jun-2014 13:13:00	-6.425780	36.339060
02-Jun-2014 13:44:00	-6.426540	36.341560
02-Jun-2014 14:14:00	-6.426760	36.344440
02-Jun-2014 14:43:00	-6.426540	36.347570
02-Jun-2014 15:13:00	-6.425840	36.350750
02-Jun-2014 15:43:00	-6.424440	36.354000
02-Jun-2014 16:13:00	-6.422640	36.357090
02-Jun-2014 16:43:00	-6.420260	36.359780
02-Jun-2014 17:13:00	-6.416780	36.361510
02-Jun-2014 17:43:00	-6.413700	36.363300
02-Jun-2014 18:12:00	-6.411100	36.364540
02-Jun-2014 18:43:00	-6.407750	36.365400
02-Jun-2014 19:11:00	-6.404360	36.365420
02-Jun-2014 19:42:00	-6.399930	36.364890
02-Jun-2014 20:12:00	-6.395170	36.363630
02-Jun-2014 20:42:00	-6.390050	36.361460
02-Jun-2014 21:10:00	-6.384980	36.358990
02-Jun-2014 21:41:00	-6.379760	36.356140
02-Jun-2014 22:11:00	-6.374110	36.352630
02-Jun-2014 22:41:00	-6.368130	36.348690
02-Jun-2014 23:11:00	-6.363010	36.345290
02-Jun-2014 23:41:00	-6.357640	36.341460
03-Jun-2014 00:10:00	-6.353450	36.337700
03-Jun-2014 00:41:00	-6.349670	36.334040
03-Jun-2014 01:10:00	-6.347020	36.330440
03-Jun-2014 01:41:00	-6.344910	36.327180
03-Jun-2014 02:10:00	-6.344210	36.323830
03-Jun-2014 02:40:00	-6.344820	36.321060
03-Jun-2014 03:10:00	-6.346340	36.319180
03-Jun-2014 03:40:00	-6.348750	36.317960
03-Jun-2014 04:09:00	-6.351590	36.317110
03-Jun-2014 04:41:00	-6.354550	36.316780
03-Jun-2014 05:09:00	-6.357420	36.316780
03-Jun-2014 05:40:00	-6.361050	36.317170
03-Jun-2014 06:08:00	-6.364620	36.318200
03-Jun-2014 06:39:00	-6.368040	36.319680
03-Jun-2014 07:09:00	-6.371150	36.321090
03-Jun-2014 07:39:00	-6.373840	36.322900
03-Jun-2014 08:08:00	-6.376310	36.324470
03-Jun-2014 08:39:00	-6.378510	36.326340
03-Jun-2014 09:08:00	-6.380430	36.328290
03-Jun-2014 09:39:00	-6.381130	36.330890
03-Jun-2014 10:08:00	-6.381010	36.333320
03-Jun-2014 10:38:00	-6.379910	36.335810
03-Jun-2014 11:07:00	-6.378630	36.337980
03-Jun-2014 12:07:00	-6.373960	36.342020
03-Jun-2014 12:37:00	-6.371460	36.343830
03-Jun-2014 13:06:00	-6.369870	36.345670
03-Jun-2014 13:37:00	-6.368100	36.347420
03-Jun-2014 14:06:00	-6.366760	36.349230
03-Jun-2014 15:06:00	-6.363250	36.352200
03-Jun-2014 15:37:00	-6.361390	36.353050
03-Jun-2014 16:06:00	-6.359830	36.353240
03-Jun-2014 16:36:00	-6.357880	36.353070
03-Jun-2014 17:05:00	-6.356050	36.352730
03-Jun-2014 17:36:00	-6.354460	36.351760
03-Jun-2014 18:05:00	-6.352910	36.350400
03-Jun-2014 18:35:00	-6.351260	36.348770
03-Jun-2014 19:05:00	-6.349670	36.346520
03-Jun-2014 19:35:00	-6.347440	36.343670
03-Jun-2014 20:04:00	-6.344880	36.340290
03-Jun-2014 20:35:00	-6.341890	36.335740
03-Jun-2014 21:04:00	-6.338780	36.331010
03-Jun-2014 21:34:00	-6.334590	36.325800
03-Jun-2014 22:03:00	-6.330320	36.320160
03-Jun-2014 22:34:00	-6.326570	36.313560
03-Jun-2014 23:33:00	-6.319760	36.300970
04-Jun-2014 00:03:00	-6.316530	36.294470
04-Jun-2014 00:34:00	-6.313570	36.288100
04-Jun-2014 01:03:00	-6.311250	36.282590
04-Jun-2014 01:33:00	-6.309570	36.277540
04-Jun-2014 02:02:00	-6.308870	36.272910
04-Jun-2014 02:33:00	-6.310000	36.268250
04-Jun-2014 03:02:00	-6.312320	36.264700
04-Jun-2014 03:32:00	-6.316380	36.261470
04-Jun-2014 04:01:00	-6.320800	36.259300
04-Jun-2014 04:32:00	-6.324980	36.258640
04-Jun-2014 05:01:00	-6.329100	36.257850
04-Jun-2014 06:00:00	-6.339390	36.256630
04-Jun-2014 07:00:00	-6.346410	36.256810
04-Jun-2014 07:32:00	-6.348300	36.257300
04-Jun-2014 08:00:00	-6.349210	36.257750
04-Jun-2014 08:31:00	-6.349060	36.258100
04-Jun-2014 09:00:00	-6.348450	36.258520
04-Jun-2014 09:31:00	-6.347230	36.258530
04-Jun-2014 09:59:00	-6.346530	36.258650
04-Jun-2014 10:30:00	-6.345730	36.258770
04-Jun-2014 10:59:00	-6.344640	36.258670
04-Jun-2014 11:59:00	-6.342190	36.258070
04-Jun-2014 12:29:00	-6.341220	36.258120
04-Jun-2014 13:00:00	-6.340330	36.258520
04-Jun-2014 13:29:00	-6.339290	36.259200
04-Jun-2014 13:58:00	-6.338040	36.260490
04-Jun-2014 14:29:00	-6.336850	36.262010
04-Jun-2014 14:58:00	-6.335720	36.263500
04-Jun-2014 15:28:00	-6.334440	36.265290
04-Jun-2014 15:58:00	-6.333070	36.267090
04-Jun-2014 16:58:00	-6.329320	36.269370
04-Jun-2014 17:28:00	-6.327550	36.269620
04-Jun-2014 17:59:00	-6.324830	36.269650
04-Jun-2014 18:58:00	-6.318270	36.268730
04-Jun-2014 19:28:00	-6.313810	36.267390
04-Jun-2014 19:57:00	-6.309630	36.265590
04-Jun-2014 20:28:00	-6.304260	36.262950
04-Jun-2014 20:56:00	-6.299100	36.259970
04-Jun-2014 21:26:00	-6.293270	36.256040
04-Jun-2014 21:57:00	-6.287380	36.250920
04-Jun-2014 22:25:00	-6.281430	36.245010
04-Jun-2014 23:25:00	-6.268680	36.231170
04-Jun-2014 23:56:00	-6.262760	36.223710
05-Jun-2014 00:24:00	-6.258240	36.216980
05-Jun-2014 00:55:00	-6.255100	36.210070
05-Jun-2014 01:24:00	-6.253300	36.204190
05-Jun-2014 01:54:00	-6.253300	36.198910
05-Jun-2014 02:24:00	-6.255160	36.194550
05-Jun-2014 02:54:00	-6.258610	36.191130
05-Jun-2014 03:25:00	-6.263730	36.188400
05-Jun-2014 03:54:00	-6.270170	36.186610
05-Jun-2014 04:24:00	-6.277280	36.185900
05-Jun-2014 04:54:00	-6.284940	36.186270
05-Jun-2014 05:23:00	-6.292390	36.187410
05-Jun-2014 05:53:00	-6.300420	36.189450
05-Jun-2014 06:23:00	-6.307710	36.191930
05-Jun-2014 06:53:00	-6.314450	36.194820
05-Jun-2014 07:22:00	-6.320400	36.198170
05-Jun-2014 07:53:00	-6.326050	36.202740
05-Jun-2014 08:22:00	-6.330260	36.207600
05-Jun-2014 08:53:00	-6.333560	36.212620
05-Jun-2014 09:22:00	-6.335330	36.216920
05-Jun-2014 09:53:00	-6.335720	36.221520
05-Jun-2014 10:22:00	-6.334530	36.224700
05-Jun-2014 10:52:00	-6.333010	36.228730
05-Jun-2014 11:22:00	-6.331180	36.232410
05-Jun-2014 11:53:00	-6.328920	36.235500
05-Jun-2014 12:22:00	-6.326570	36.238460
05-Jun-2014 12:53:00	-6.323880	36.241130
05-Jun-2014 13:22:00	-6.321140	36.243470
05-Jun-2014 13:53:00	-6.318210	36.245640
05-Jun-2014 14:52:00	-6.312840	36.249390
05-Jun-2014 15:53:00	-6.308440	36.252220
05-Jun-2014 16:21:00	-6.306820	36.253440
05-Jun-2014 16:52:00	-6.304990	36.254420
05-Jun-2014 17:21:00	-6.303860	36.254950
05-Jun-2014 18:21:00	-6.302860	36.254940
05-Jun-2014 18:51:00	-6.302060	36.254490
05-Jun-2014 19:20:00	-6.300660	36.253510
05-Jun-2014 19:51:00	-6.299070	36.251850
05-Jun-2014 20:20:00	-6.297420	36.249670
05-Jun-2014 20:51:00	-6.295590	36.246800
05-Jun-2014 21:20:00	-6.293790	36.243390
05-Jun-2014 21:50:00	-6.291750	36.239380
05-Jun-2014 22:19:00	-6.289490	36.234840
05-Jun-2014 22:50:00	-6.286010	36.229210
05-Jun-2014 23:19:00	-6.282100	36.223360
05-Jun-2014 23:50:00	-6.277920	36.216880
06-Jun-2014 00:18:00	-6.273590	36.211040
06-Jun-2014 00:49:00	-6.269870	36.204500
06-Jun-2014 01:18:00	-6.267360	36.198460
06-Jun-2014 01:49:00	-6.265900	36.191940
06-Jun-2014 02:18:00	-6.266020	36.185980
06-Jun-2014 02:48:00	-6.267880	36.180600
06-Jun-2014 03:48:00	-6.278290	36.172180
06-Jun-2014 04:48:00	-6.295230	36.168580
06-Jun-2014 05:16:00	-6.304020	36.168460
06-Jun-2014 05:47:00	-6.313350	36.169270
06-Jun-2014 06:16:00	-6.321960	36.170650
06-Jun-2014 07:15:00	-6.336580	36.175740
06-Jun-2014 08:16:00	-6.343410	36.182390
06-Jun-2014 09:15:00	-6.347960	36.189700
06-Jun-2014 09:45:00	-6.345580	36.192170
06-Jun-2014 10:14:00	-6.343840	36.194820
06-Jun-2014 10:45:00	-6.340450	36.197880
06-Jun-2014 11:14:00	-6.335750	36.201070
06-Jun-2014 11:44:00	-6.329190	36.203730
06-Jun-2014 12:13:00	-6.322020	36.206270
06-Jun-2014 12:44:00	-6.314090	36.208110
06-Jun-2014 13:13:00	-6.305760	36.208880
06-Jun-2014 13:43:00	-6.296540	36.209590
06-Jun-2014 14:13:00	-6.287480	36.210160
06-Jun-2014 14:43:00	-6.277890	36.210590
06-Jun-2014 15:12:00	-6.268680	36.210620
06-Jun-2014 15:43:00	-6.259580	36.210450
06-Jun-2014 16:12:00	-6.251800	36.210540
06-Jun-2014 16:43:00	-6.243740	36.210660
06-Jun-2014 17:12:00	-6.236630	36.210360
06-Jun-2014 17:42:00	-6.228880	36.209430
06-Jun-2014 18:11:00	-6.221830	36.208050
06-Jun-2014 18:41:00	-6.215000	36.206140
06-Jun-2014 19:11:00	-6.209110	36.204070
06-Jun-2014 19:41:00	-6.202700	36.201610
06-Jun-2014 20:11:00	-6.196140	36.198700
06-Jun-2014 20:41:00	-6.189030	36.194980
06-Jun-2014 21:11:00	-6.182040	36.190780
06-Jun-2014 21:41:00	-6.174870	36.185920
06-Jun-2014 22:10:00	-6.167790	36.180830
06-Jun-2014 22:41:00	-6.159670	36.174690
06-Jun-2014 23:10:00	-6.151580	36.167940
06-Jun-2014 23:40:00	-6.143040	36.160230
07-Jun-2014 00:09:00	-6.134310	36.151380
07-Jun-2014 00:40:00	-6.126130	36.141760
07-Jun-2014 01:09:00	-6.119350	36.130970
07-Jun-2014 01:40:00	-6.114040	36.121910
07-Jun-2014 02:09:00	-6.112120	36.115230
07-Jun-2014 02:40:00	-6.111450	36.107670
07-Jun-2014 03:09:00	-6.112950	36.101760
07-Jun-2014 03:40:00	-6.116880	36.096760
07-Jun-2014 04:09:00	-6.122770	36.092750
07-Jun-2014 04:39:00	-6.130040	36.089850
07-Jun-2014 05:09:00	-6.138310	36.088230
07-Jun-2014 05:39:00	-6.148130	36.087940
07-Jun-2014 06:09:00	-6.157870	36.089150
07-Jun-2014 06:39:00	-6.168000	36.091180
07-Jun-2014 07:09:00	-6.177310	36.094460
07-Jun-2014 07:39:00	-6.186860	36.099730
07-Jun-2014 08:08:00	-6.194790	36.106170
07-Jun-2014 08:39:00	-6.201750	36.114430
07-Jun-2014 09:08:00	-6.205510	36.122730
07-Jun-2014 09:38:00	-6.206940	36.130750
07-Jun-2014 10:08:00	-6.207030	36.136600
07-Jun-2014 10:38:00	-6.203130	36.143510
07-Jun-2014 11:07:00	-6.199220	36.147160
07-Jun-2014 11:37:00	-6.193790	36.148930
07-Jun-2014 12:07:00	-6.187070	36.149220
07-Jun-2014 15:00:00	-6.118740	36.124300
07-Jun-2014 16:30:00	-6.096770	36.105410
07-Jun-2014 16:59:00	-6.093990	36.100600
07-Jun-2014 17:30:00	-6.092500	36.095850
07-Jun-2014 17:59:00	-6.091550	36.091600
07-Jun-2014 18:29:00	-6.090880	36.087340
07-Jun-2014 18:59:00	-6.091220	36.083310
07-Jun-2014 19:29:00	-6.091490	36.078850
07-Jun-2014 19:59:00	-6.091160	36.074080
07-Jun-2014 20:29:00	-6.090210	36.068730
07-Jun-2014 20:59:00	-6.088380	36.062950
07-Jun-2014 21:29:00	-6.085390	36.056970
07-Jun-2014 21:59:00	-6.082180	36.051430
07-Jun-2014 22:29:00	-6.078640	36.045790
07-Jun-2014 22:58:00	-6.077090	36.042580
07-Jun-2014 23:29:00	-6.075530	36.041030
07-Jun-2014 23:58:00	-6.071720	36.040520
08-Jun-2014 00:29:00	-6.065490	36.041140
08-Jun-2014 00:58:00	-6.059480	36.042220
08-Jun-2014 01:29:00	-6.051390	36.043250
08-Jun-2014 02:01:00	-6.041900	36.043770
08-Jun-2014 02:31:00	-6.034150	36.044250
08-Jun-2014 03:01:00	-6.026280	36.043980
08-Jun-2014 03:31:00	-6.018280	36.042170
08-Jun-2014 04:01:00	-6.012510	36.039700
08-Jun-2014 04:32:00	-6.009280	36.037830
08-Jun-2014 05:01:00	-6.007690	36.035700
08-Jun-2014 05:32:00	-6.009220	36.033850
08-Jun-2014 06:01:00	-6.012850	36.033650
08-Jun-2014 06:31:00	-6.017090	36.034630
08-Jun-2014 07:01:00	-6.020320	36.035900
08-Jun-2014 07:31:00	-6.023860	36.036770
08-Jun-2014 08:00:00	-6.025880	36.036850
08-Jun-2014 08:31:00	-6.026820	36.035840
08-Jun-2014 09:00:00	-6.028320	36.034350
08-Jun-2014 09:31:00	-6.029360	36.033170
08-Jun-2014 10:00:00	-6.029080	36.031980
08-Jun-2014 10:30:00	-6.027010	36.029810
08-Jun-2014 10:59:00	-6.024230	36.026890
08-Jun-2014 11:30:00	-6.019470	36.024280
08-Jun-2014 11:59:00	-6.013180	36.021830
08-Jun-2014 12:29:00	-6.004940	36.019720
08-Jun-2014 12:59:00	-5.995210	36.017600
08-Jun-2014 13:29:00	-5.983460	36.014710
08-Jun-2014 13:58:00	-5.971220	36.011670
08-Jun-2014 14:29:00	-5.958620	36.009560
08-Jun-2014 14:58:00	-5.946380	36.007520
08-Jun-2014 15:28:00	-5.933500	36.005810
08-Jun-2014 16:28:00	-5.907810	36.001810
08-Jun-2014 16:58:00	-5.894960	36.000420
08-Jun-2014 17:29:00	-5.881810	35.999420
08-Jun-2014 17:58:00	-5.873960	35.998410
08-Jun-2014 18:28:00	-5.869080	35.996220
08-Jun-2014 18:57:00	-5.866520	35.994530
08-Jun-2014 19:28:00	-5.865300	35.993100
08-Jun-2014 19:57:00	-5.864070	35.992130
08-Jun-2014 20:27:00	-5.862730	35.991150
08-Jun-2014 20:57:00	-5.860630	35.990740
08-Jun-2014 21:28:00	-5.856630	35.989860
08-Jun-2014 21:57:00	-5.850620	35.989000
08-Jun-2014 22:27:00	-5.842620	35.987230
08-Jun-2014 22:56:00	-5.833530	35.983790
08-Jun-2014 23:27:00	-5.821660	35.978760
