# Supplementary material for: Integrated Monitoring of Mola mola Behaviour in Space and Time
Source: PLoS One. 2016 Aug 5;11(8):e0160404. doi: 10.1371/journal.pone.0160404 (PMC4975458; doi:10.1371/journal.pone.0160404)
Supplement: S1 File — (ZIP) [file pone.0160404.s004.zip › tag25.csv]

25-May-2014 18:50:00	-7.544680	37.101530
25-May-2014 19:21:00	-7.535340	37.104450
25-May-2014 19:50:00	-7.526370	37.106480
25-May-2014 20:21:00	-7.516240	37.108170
25-May-2014 20:50:00	-7.506160	37.109230
25-May-2014 21:21:00	-7.495880	37.109990
25-May-2014 21:49:00	-7.485840	37.110540
25-May-2014 22:49:00	-7.464600	37.110580
25-May-2014 23:20:00	-7.453980	37.109790
25-May-2014 23:48:00	-7.445370	37.108650
26-May-2014 00:48:00	-7.430420	37.104200
26-May-2014 01:18:00	-7.424070	37.101890
26-May-2014 01:49:00	-7.417880	37.099090
26-May-2014 02:47:00	-7.407260	37.093120
26-May-2014 03:18:00	-7.402310	37.089480
26-May-2014 03:47:00	-7.398100	37.086370
26-May-2014 04:18:00	-7.393830	37.083020
26-May-2014 04:47:00	-7.390410	37.080310
26-May-2014 05:17:00	-7.386930	37.077690
26-May-2014 05:46:00	-7.383880	37.075380
26-May-2014 06:17:00	-7.380190	37.073800
26-May-2014 06:45:00	-7.376680	37.072300
26-May-2014 07:46:00	-7.368740	37.070470
26-May-2014 08:16:00	-7.364650	37.070160
26-May-2014 08:45:00	-7.360380	37.069690
26-May-2014 09:16:00	-7.355590	37.069650
26-May-2014 09:46:00	-7.351410	37.070060
26-May-2014 10:16:00	-7.346980	37.070510
26-May-2014 10:44:00	-7.342440	37.071000
26-May-2014 11:15:00	-7.337100	37.071870
26-May-2014 11:44:00	-7.332460	37.072560
26-May-2014 12:15:00	-7.327060	37.074380
26-May-2014 12:44:00	-7.321620	37.075360
26-May-2014 13:15:00	-7.315920	37.076390
26-May-2014 13:43:00	-7.310390	37.077020
26-May-2014 14:15:00	-7.304660	37.078090
26-May-2014 14:43:00	-7.298680	37.079050
26-May-2014 15:13:00	-7.291350	37.079880
26-May-2014 15:45:00	-7.283420	37.080150
26-May-2014 16:13:00	-7.276890	37.079690
26-May-2014 16:43:00	-7.269810	37.079000
26-May-2014 17:13:00	-7.263760	37.079210
26-May-2014 17:43:00	-7.258850	37.080010
26-May-2014 18:14:00	-7.253750	37.080780
26-May-2014 18:45:00	-7.248750	37.080920
26-May-2014 19:13:00	-7.244540	37.081020
26-May-2014 20:14:00	-7.235870	37.080840
26-May-2014 20:42:00	-7.231930	37.080620
26-May-2014 21:12:00	-7.227870	37.080180
26-May-2014 21:41:00	-7.224460	37.079760
26-May-2014 22:12:00	-7.220950	37.079360
26-May-2014 22:41:00	-7.217650	37.078460
26-May-2014 23:12:00	-7.214690	37.077030
26-May-2014 23:41:00	-7.212400	37.074370
27-May-2014 00:41:00	-7.208560	37.068610
27-May-2014 01:10:00	-7.206270	37.064670
27-May-2014 01:42:00	-7.203950	37.060490
27-May-2014 02:10:00	-7.202730	37.056450
27-May-2014 02:41:00	-7.201750	37.052310
27-May-2014 03:41:00	-7.201320	37.045810
27-May-2014 04:10:00	-7.201660	37.043610
27-May-2014 04:41:00	-7.202450	37.040880
27-May-2014 05:10:00	-7.203400	37.038690
27-May-2014 05:41:00	-7.203890	37.036710
27-May-2014 06:09:00	-7.204100	37.034940
27-May-2014 06:40:00	-7.203520	37.033460
27-May-2014 07:09:00	-7.202420	37.032270
27-May-2014 07:41:00	-7.200320	37.031170
27-May-2014 08:09:00	-7.197600	37.031150
27-May-2014 08:38:00	-7.194210	37.031390
27-May-2014 09:10:00	-7.190220	37.031860
27-May-2014 09:38:00	-7.186610	37.033080
27-May-2014 10:08:00	-7.182370	37.034900
27-May-2014 10:39:00	-7.177430	37.036960
27-May-2014 11:08:00	-7.172730	37.038310
27-May-2014 11:39:00	-7.167480	37.040000
27-May-2014 12:07:00	-7.162480	37.041390
27-May-2014 12:38:00	-7.156680	37.043120
27-May-2014 13:08:00	-7.151060	37.044720
27-May-2014 13:38:00	-7.145260	37.046680
27-May-2014 14:09:00	-7.139620	37.047730
27-May-2014 14:38:00	-7.134090	37.048670
27-May-2014 15:07:00	-7.128630	37.048870
27-May-2014 16:06:00	-7.119170	37.047780
27-May-2014 16:37:00	-7.114780	37.046800
27-May-2014 17:06:00	-7.111080	37.045980
27-May-2014 17:36:00	-7.107150	37.045910
27-May-2014 18:06:00	-7.102840	37.045010
27-May-2014 19:05:00	-7.094450	37.042720
27-May-2014 19:36:00	-7.090640	37.040640
27-May-2014 21:04:00	-7.081150	37.035020
27-May-2014 21:36:00	-7.077820	37.033280
27-May-2014 22:04:00	-7.075010	37.031660
27-May-2014 22:35:00	-7.072420	37.029730
27-May-2014 23:04:00	-7.070620	37.027790
27-May-2014 23:35:00	-7.069370	37.025380
28-May-2014 00:04:00	-7.068300	37.023160
28-May-2014 00:34:00	-7.066990	37.021680
28-May-2014 01:34:00	-7.065310	37.018600
28-May-2014 02:33:00	-7.063810	37.016700
28-May-2014 03:04:00	-7.062380	37.016300
28-May-2014 03:33:00	-7.061610	37.015740
28-May-2014 04:33:00	-7.061340	37.014280
28-May-2014 05:02:00	-7.060670	37.014190
28-May-2014 05:33:00	-7.060330	37.014310
28-May-2014 06:32:00	-7.059690	37.014920
28-May-2014 07:01:00	-7.058780	37.015600
28-May-2014 07:32:00	-7.057160	37.016020
28-May-2014 08:01:00	-7.055570	37.016570
28-May-2014 08:31:00	-7.053100	37.017180
28-May-2014 09:01:00	-7.050450	37.017700
28-May-2014 09:32:00	-7.047060	37.018120
28-May-2014 10:02:00	-7.043730	37.018570
28-May-2014 10:31:00	-7.039830	37.019050
28-May-2014 11:01:00	-7.035800	37.019460
28-May-2014 11:32:00	-7.031130	37.019820
28-May-2014 12:00:00	-7.026610	37.019970
28-May-2014 12:31:00	-7.021610	37.019990
28-May-2014 13:00:00	-7.016850	37.019890
28-May-2014 13:32:00	-7.011510	37.019860
28-May-2014 14:00:00	-7.006350	37.019910
28-May-2014 14:32:00	-7.000610	37.019400
28-May-2014 15:00:00	-6.995390	37.018750
28-May-2014 15:30:00	-6.989750	37.017680
28-May-2014 15:59:00	-6.984590	37.016460
28-May-2014 16:30:00	-6.979250	37.014660
28-May-2014 16:59:00	-6.974580	37.012610
28-May-2014 17:32:00	-6.970430	37.010110
28-May-2014 17:59:00	-6.966710	37.007840
28-May-2014 18:30:00	-6.962590	37.005170
28-May-2014 19:00:00	-6.959320	37.002670
28-May-2014 19:28:00	-6.956420	37.000460
28-May-2014 20:00:00	-6.953220	36.998110
28-May-2014 20:28:00	-6.950410	36.995980
28-May-2014 21:28:00	-6.945590	36.992010
28-May-2014 21:59:00	-6.944120	36.989750
28-May-2014 22:27:00	-6.942750	36.987520
28-May-2014 22:58:00	-6.941440	36.985160
28-May-2014 23:27:00	-6.940610	36.983500
28-May-2014 23:58:00	-6.940000	36.982530
29-May-2014 00:28:00	-6.939450	36.981780
29-May-2014 00:57:00	-6.938930	36.981110
29-May-2014 01:28:00	-6.938200	36.980300
29-May-2014 01:57:00	-6.937740	36.979390
29-May-2014 02:26:00	-6.937040	36.978480
29-May-2014 02:57:00	-6.936370	36.977390
29-May-2014 03:25:00	-6.935670	36.976170
29-May-2014 03:55:00	-6.934970	36.974740
29-May-2014 04:26:00	-6.934330	36.972810
29-May-2014 04:55:00	-6.933930	36.971120
29-May-2014 05:26:00	-6.933410	36.969050
29-May-2014 05:55:00	-6.932950	36.967120
29-May-2014 06:55:00	-6.931180	36.963130
29-May-2014 07:25:00	-6.929840	36.961180
29-May-2014 07:54:00	-6.928190	36.959490
29-May-2014 08:25:00	-6.926210	36.958010
29-May-2014 08:54:00	-6.923860	36.956900
29-May-2014 09:25:00	-6.921140	36.955590
29-May-2014 09:55:00	-6.917790	36.954320
29-May-2014 10:25:00	-6.914180	36.952980
29-May-2014 10:54:00	-6.910770	36.951400
29-May-2014 11:25:00	-6.906370	36.950340
29-May-2014 11:53:00	-6.902400	36.949260
29-May-2014 12:24:00	-6.897980	36.948190
29-May-2014 13:23:00	-6.888890	36.946100
29-May-2014 14:23:00	-6.880580	36.943770
29-May-2014 15:23:00	-6.871580	36.941170
29-May-2014 15:52:00	-6.865110	36.940300
29-May-2014 16:24:00	-6.857820	36.938980
29-May-2014 16:51:00	-6.853270	36.937270
29-May-2014 17:23:00	-6.848330	36.935210
29-May-2014 17:52:00	-6.844450	36.933020
29-May-2014 18:22:00	-6.841400	36.930160
29-May-2014 18:52:00	-6.838070	36.927270
29-May-2014 19:21:00	-6.835600	36.924630
29-May-2014 19:53:00	-6.832980	36.921680
29-May-2014 20:20:00	-6.830930	36.919140
29-May-2014 20:50:00	-6.828950	36.916360
29-May-2014 21:20:00	-6.826870	36.913770
29-May-2014 21:49:00	-6.824190	36.911550
29-May-2014 22:20:00	-6.821690	36.909500
29-May-2014 22:49:00	-6.819670	36.907340
29-May-2014 23:49:00	-6.815520	36.903250
30-May-2014 00:21:00	-6.813080	36.901250
30-May-2014 00:49:00	-6.810700	36.899790
30-May-2014 01:19:00	-6.808110	36.897770
30-May-2014 02:20:00	-6.803070	36.894300
30-May-2014 02:48:00	-6.800930	36.892150
30-May-2014 03:19:00	-6.799380	36.889690
30-May-2014 03:47:00	-6.798310	36.887050
30-May-2014 04:18:00	-6.797120	36.883410
30-May-2014 05:19:00	-6.795960	36.875100
30-May-2014 06:16:00	-6.797240	36.866750
30-May-2014 07:16:00	-6.797550	36.858670
30-May-2014 07:47:00	-6.797910	36.854470
30-May-2014 08:15:00	-6.798100	36.850840
30-May-2014 08:45:00	-6.797760	36.847390
30-May-2014 09:17:00	-6.797240	36.844510
30-May-2014 09:45:00	-6.797150	36.841880
30-May-2014 10:45:00	-6.797120	36.837280
30-May-2014 11:17:00	-6.796540	36.835490
30-May-2014 11:44:00	-6.795870	36.834390
30-May-2014 12:14:00	-6.795040	36.833200
30-May-2014 12:45:00	-6.793980	36.831980
30-May-2014 13:15:00	-6.792330	36.831280
30-May-2014 13:45:00	-6.789640	36.831090
30-May-2014 14:13:00	-6.787510	36.830650
30-May-2014 14:44:00	-6.784550	36.830090
30-May-2014 15:14:00	-6.781190	36.829440
30-May-2014 15:42:00	-6.777500	36.828800
30-May-2014 16:14:00	-6.773470	36.827350
30-May-2014 17:16:00	-6.764070	36.824550
30-May-2014 17:45:00	-6.760310	36.820830
30-May-2014 18:12:00	-6.756990	36.818060
30-May-2014 18:43:00	-6.753360	36.814510
30-May-2014 19:11:00	-6.750850	36.811240
30-May-2014 19:43:00	-6.748570	36.807460
30-May-2014 20:13:00	-6.746280	36.803910
30-May-2014 20:40:00	-6.744350	36.800680
30-May-2014 21:11:00	-6.742490	36.797290
30-May-2014 21:40:00	-6.741030	36.794340
30-May-2014 22:11:00	-6.739500	36.791480
30-May-2014 22:40:00	-6.737850	36.789050
30-May-2014 23:11:00	-6.735810	36.786480
31-May-2014 00:11:00	-6.731410	36.781870
31-May-2014 00:39:00	-6.729680	36.779170
31-May-2014 01:10:00	-6.727970	36.775800
31-May-2014 01:39:00	-6.726750	36.772720
31-May-2014 02:10:00	-6.725830	36.769050
31-May-2014 02:39:00	-6.725190	36.765660
31-May-2014 03:38:00	-6.723020	36.759180
31-May-2014 04:09:00	-6.721860	36.756160
31-May-2014 04:38:00	-6.720700	36.753070
31-May-2014 05:10:00	-6.719540	36.749450
31-May-2014 05:37:00	-6.718410	36.746220
31-May-2014 06:08:00	-6.717040	36.742960
31-May-2014 06:38:00	-6.715820	36.739410
31-May-2014 07:07:00	-6.715180	36.735730
31-May-2014 07:38:00	-6.715610	36.731000
31-May-2014 08:07:00	-6.716310	36.727180
31-May-2014 08:38:00	-6.717680	36.723150
31-May-2014 09:06:00	-6.718540	36.720090
31-May-2014 09:38:00	-6.718630	36.716960
31-May-2014 10:06:00	-6.717530	36.714730
31-May-2014 10:38:00	-6.717160	36.712230
31-May-2014 11:06:00	-6.716890	36.710460
31-May-2014 11:36:00	-6.716000	36.709130
31-May-2014 12:06:00	-6.715030	36.708080
31-May-2014 12:35:00	-6.713870	36.707350
31-May-2014 13:06:00	-6.712770	36.706960
31-May-2014 13:35:00	-6.711430	36.707040
31-May-2014 14:06:00	-6.709810	36.707570
31-May-2014 14:35:00	-6.708500	36.708000
31-May-2014 15:06:00	-6.706970	36.709000
31-May-2014 16:06:00	-6.703490	36.711720
31-May-2014 16:34:00	-6.699950	36.714140
31-May-2014 17:35:00	-6.691220	36.717370
31-May-2014 18:03:00	-6.686610	36.718120
31-May-2014 18:35:00	-6.681550	36.718510
31-May-2014 19:34:00	-6.672940	36.717630
31-May-2014 20:03:00	-6.668850	36.716980
31-May-2014 20:34:00	-6.664700	36.716000
31-May-2014 21:04:00	-6.661130	36.714880
31-May-2014 21:33:00	-6.658080	36.713730
31-May-2014 22:02:00	-6.654820	36.712750
31-May-2014 22:34:00	-6.651310	36.711950
31-May-2014 23:02:00	-6.648130	36.711610
31-May-2014 23:33:00	-6.644680	36.711540
01-Jun-2014 00:03:00	-6.641360	36.711480
01-Jun-2014 00:32:00	-6.638700	36.711860
01-Jun-2014 01:03:00	-6.636080	36.712510
01-Jun-2014 01:33:00	-6.633760	36.713200
01-Jun-2014 02:01:00	-6.631810	36.714050
01-Jun-2014 02:32:00	-6.630000	36.715040
01-Jun-2014 03:01:00	-6.628660	36.715760
01-Jun-2014 03:32:00	-6.628810	36.716340
01-Jun-2014 04:00:00	-6.629640	36.716670
01-Jun-2014 04:31:00	-6.630550	36.717290
01-Jun-2014 05:00:00	-6.631870	36.718040
01-Jun-2014 05:31:00	-6.632970	36.719120
01-Jun-2014 05:59:00	-6.633940	36.719970
01-Jun-2014 06:30:00	-6.635010	36.720740
01-Jun-2014 06:59:00	-6.636260	36.721200
01-Jun-2014 07:59:00	-6.639130	36.721410
01-Jun-2014 08:29:00	-6.640720	36.721440
01-Jun-2014 09:30:00	-6.643190	36.721870
01-Jun-2014 09:58:00	-6.644380	36.722100
01-Jun-2014 10:28:00	-6.645230	36.722510
01-Jun-2014 10:59:00	-6.645570	36.723290
01-Jun-2014 11:28:00	-6.645420	36.724260
01-Jun-2014 11:59:00	-6.644900	36.725440
01-Jun-2014 12:28:00	-6.644010	36.726790
01-Jun-2014 12:59:00	-6.642730	36.728240
01-Jun-2014 13:28:00	-6.641360	36.729540
01-Jun-2014 14:28:00	-6.637660	36.732770
01-Jun-2014 14:58:00	-6.635770	36.734160
01-Jun-2014 15:57:00	-6.635190	36.734310
01-Jun-2014 16:28:00	-6.635220	36.734030
01-Jun-2014 16:57:00	-6.635680	36.733660
01-Jun-2014 17:57:00	-6.637570	36.732680
01-Jun-2014 18:26:00	-6.638610	36.732410
01-Jun-2014 18:57:00	-6.640200	36.732060
01-Jun-2014 19:25:00	-6.641450	36.731600
01-Jun-2014 19:57:00	-6.643370	36.731150
01-Jun-2014 20:25:00	-6.645780	36.730740
01-Jun-2014 20:55:00	-6.648350	36.730770
01-Jun-2014 21:26:00	-6.651090	36.731360
01-Jun-2014 21:54:00	-6.653170	36.732550
01-Jun-2014 22:25:00	-6.655090	36.734450
01-Jun-2014 22:54:00	-6.656400	36.736750
01-Jun-2014 23:25:00	-6.657100	36.739880
01-Jun-2014 23:54:00	-6.657070	36.743500
02-Jun-2014 00:24:00	-6.656130	36.747790
02-Jun-2014 00:54:00	-6.654660	36.751950
02-Jun-2014 01:25:00	-6.652620	36.756560
02-Jun-2014 01:53:00	-6.650300	36.760340
02-Jun-2014 02:23:00	-6.647160	36.764320
02-Jun-2014 03:23:00	-6.639740	36.771700
02-Jun-2014 03:54:00	-6.635710	36.775060
02-Jun-2014 04:22:00	-6.631740	36.777680
02-Jun-2014 04:54:00	-6.627500	36.779800
02-Jun-2014 05:22:00	-6.624080	36.780760
02-Jun-2014 05:52:00	-6.620760	36.780970
02-Jun-2014 06:22:00	-6.617610	36.780790
02-Jun-2014 06:52:00	-6.614990	36.779850
02-Jun-2014 07:22:00	-6.613400	36.778150
02-Jun-2014 07:53:00	-6.612180	36.775710
02-Jun-2014 08:21:00	-6.611510	36.772950
02-Jun-2014 08:53:00	-6.611420	36.769920
02-Jun-2014 09:21:00	-6.611600	36.767390
02-Jun-2014 09:52:00	-6.612090	36.764510
02-Jun-2014 10:21:00	-6.613920	36.761350
02-Jun-2014 10:51:00	-6.616180	36.758170
02-Jun-2014 11:21:00	-6.618870	36.755630
02-Jun-2014 11:51:00	-6.620420	36.754310
02-Jun-2014 12:21:00	-6.621430	36.753730
02-Jun-2014 12:51:00	-6.622470	36.753510
02-Jun-2014 13:20:00	-6.622990	36.753810
02-Jun-2014 13:52:00	-6.623570	36.754590
02-Jun-2014 14:20:00	-6.623900	36.755680
02-Jun-2014 14:50:00	-6.623900	36.757230
02-Jun-2014 15:20:00	-6.623780	36.758830
02-Jun-2014 15:51:00	-6.623660	36.760530
02-Jun-2014 16:19:00	-6.623410	36.762260
02-Jun-2014 16:50:00	-6.622470	36.764180
02-Jun-2014 17:20:00	-6.621190	36.765840
02-Jun-2014 17:50:00	-6.620150	36.767040
02-Jun-2014 18:19:00	-6.619200	36.767580
02-Jun-2014 18:51:00	-6.618130	36.767970
02-Jun-2014 19:19:00	-6.617070	36.768040
02-Jun-2014 19:49:00	-6.616670	36.767830
02-Jun-2014 20:18:00	-6.616490	36.767190
02-Jun-2014 20:49:00	-6.617340	36.766500
02-Jun-2014 21:18:00	-6.618040	36.765920
02-Jun-2014 21:48:00	-6.618650	36.765330
02-Jun-2014 22:17:00	-6.619230	36.764880
02-Jun-2014 22:48:00	-6.619960	36.764570
02-Jun-2014 23:17:00	-6.620610	36.764520
02-Jun-2014 23:48:00	-6.621000	36.764630
03-Jun-2014 00:17:00	-6.621340	36.764900
03-Jun-2014 00:48:00	-6.621580	36.765340
03-Jun-2014 01:17:00	-6.621670	36.765950
03-Jun-2014 01:47:00	-6.621550	36.766620
03-Jun-2014 02:17:00	-6.621550	36.767260
03-Jun-2014 02:47:00	-6.621490	36.767910
03-Jun-2014 03:16:00	-6.620480	36.768750
03-Jun-2014 03:47:00	-6.618710	36.769600
03-Jun-2014 04:16:00	-6.616730	36.770340
03-Jun-2014 04:47:00	-6.614170	36.770900
03-Jun-2014 05:15:00	-6.611940	36.771030
03-Jun-2014 05:46:00	-6.610050	36.770550
03-Jun-2014 06:15:00	-6.608610	36.769720
03-Jun-2014 06:46:00	-6.607330	36.768600
03-Jun-2014 07:15:00	-6.606570	36.767310
03-Jun-2014 07:47:00	-6.606570	36.765530
03-Jun-2014 08:14:00	-6.607030	36.763660
03-Jun-2014 08:44:00	-6.607670	36.761490
03-Jun-2014 09:15:00	-6.608760	36.758980
03-Jun-2014 09:44:00	-6.610080	36.756740
03-Jun-2014 10:15:00	-6.611850	36.754270
03-Jun-2014 11:16:00	-6.619020	36.749810
03-Jun-2014 11:43:00	-6.622310	36.748540
03-Jun-2014 12:13:00	-6.625150	36.747830
03-Jun-2014 12:45:00	-6.627470	36.747840
03-Jun-2014 13:13:00	-6.628810	36.748570
03-Jun-2014 13:44:00	-6.629490	36.749710
03-Jun-2014 14:13:00	-6.629390	36.750950
03-Jun-2014 14:43:00	-6.628270	36.752520
03-Jun-2014 15:13:00	-6.626680	36.754040
03-Jun-2014 15:44:00	-6.624630	36.755750
03-Jun-2014 16:12:00	-6.622560	36.757080
03-Jun-2014 17:12:00	-6.616730	36.759630
03-Jun-2014 17:42:00	-6.613430	36.760640
03-Jun-2014 18:14:00	-6.610570	36.760980
03-Jun-2014 18:42:00	-6.608280	36.760910
03-Jun-2014 19:13:00	-6.605960	36.760680
03-Jun-2014 20:14:00	-6.602910	36.759050
03-Jun-2014 20:41:00	-6.602420	36.757820
03-Jun-2014 21:11:00	-6.602170	36.756470
03-Jun-2014 21:42:00	-6.601960	36.755160
03-Jun-2014 22:11:00	-6.601530	36.754130
03-Jun-2014 22:41:00	-6.601260	36.753020
03-Jun-2014 23:10:00	-6.601010	36.751940
03-Jun-2014 23:41:00	-6.600590	36.750840
04-Jun-2014 00:10:00	-6.599880	36.750130
04-Jun-2014 00:41:00	-6.598540	36.749640
04-Jun-2014 01:12:00	-6.596890	36.749270
04-Jun-2014 01:39:00	-6.595490	36.748750
04-Jun-2014 02:10:00	-6.593990	36.748080
04-Jun-2014 02:39:00	-6.592160	36.747490
04-Jun-2014 03:10:00	-6.590060	36.746750
04-Jun-2014 03:39:00	-6.587890	36.746060
04-Jun-2014 04:09:00	-6.585210	36.745010
04-Jun-2014 04:38:00	-6.582790	36.743920
04-Jun-2014 05:09:00	-6.580170	36.742340
04-Jun-2014 05:38:00	-6.577880	36.740550
04-Jun-2014 06:09:00	-6.575500	36.738560
04-Jun-2014 06:38:00	-6.573760	36.736140
04-Jun-2014 07:09:00	-6.572690	36.733160
04-Jun-2014 08:09:00	-6.571320	36.727150
04-Jun-2014 08:37:00	-6.571380	36.723970
04-Jun-2014 09:08:00	-6.573300	36.719450
04-Jun-2014 09:37:00	-6.575320	36.715150
04-Jun-2014 10:09:00	-6.577580	36.711040
