# Supplementary material for: Integrated Monitoring of Mola mola Behaviour in Space and Time
Source: PLoS One. 2016 Aug 5;11(8):e0160404. doi: 10.1371/journal.pone.0160404 (PMC4975458; doi:10.1371/journal.pone.0160404)
Supplement: S2 File — (ZIP) [file pone.0160404.s005.zip]

Archive with 4 entries (4 files):
- auv_8.csv
- auv_18.csv
- auv_18a.csv
- auv_19.csv
