# Supplementary material for: Integrated Monitoring of Mola mola Behaviour in Space and Time
Source: PLoS One. 2016 Aug 5;11(8):e0160404. doi: 10.1371/journal.pone.0160404 (PMC4975458; doi:10.1371/journal.pone.0160404)
Supplement: S2 File — (ZIP) [file pone.0160404.s005.zip › auv_8.csv]

depth	lat	long	temp	partic_density
5	36.94449	-7.72055	18.08919775	49896.52
6	36.94417	-7.72011	18.01955278	46696.49
7	36.94427	-7.72018	17.91310977	44249.56
8	36.94461	-7.72009	17.79569081	44722.68
9	36.94402	-7.72044	17.66041607	33885
10	36.94427	-7.71974	17.50256573	27427.36
11	36.94415	-7.72038	17.3771179	22936.04
12	36.9439	-7.72011	17.24397548	20105.44
13	36.94402	-7.72028	17.14159643	19012.12
14	36.94445	-7.72052	17.00664416	19750.64
15	36.94454	-7.7204	16.89172598	15964.8
16	36.94456	-7.72007	16.78955949	14985.2
17	36.94464	-7.72007	16.68659879	12780.28
18	36.94455	-7.72034	16.56161511	12325.84
19	36.9444	-7.72046	16.43838771	11631
20	36.94443	-7.7204	16.30294634	9957.88
21	36.94449	-7.72033	16.18352773	10504.76
22	36.94451	-7.72036	16.05920951	10861.92
23	36.94498	-7.72074	15.98882373	15790.28
24	36.94463	-7.72059	15.84911449	14249.96
25	36.94454	-7.72035	15.76381348	13434.08
26	36.94484	-7.72057	15.65057348	14479.52
27	36.94442	-7.72012	15.52140741	11816.48
28	36.9445	-7.72065	15.43872494	9763.28
29	36.94453	-7.72052	15.35749233	9798.92
30	36.94467	-7.72065	15.2776355	10567.12
31	36.94455	-7.72047	15.21622444	14019.44
32	36.94429	-7.72059	15.12443548	6676.4
33	36.9445	-7.7205	15.0562827	6365.68
34	36.94458	-7.72035	14.99544648	6264.72
35	36.9445	-7.72025	14.9586594	7445.72
36	36.94465	-7.72009	14.9079592	5178.8
37	36.94425	-7.72076	14.87092086	5249.24
38	36.94472	-7.72085	14.79633544	6258.84
39	36.94455	-7.72035	14.78692432	8145.84
40	36.94471	-7.72062	14.74105042	5828
41	36.9441	-7.72083	14.73264032	5521.12
42	36.94431	-7.72049	14.69048807	3314.8
43	36.94392	-7.72039	14.68344818	748.32
44	36.94402	-7.7207	14.64553178	967.88
45	36.94397	-7.72047	14.63065327	806.44
46	36.94398	-7.7204	14.60261475	391.04
47	36.94384	-7.72058	14.58485509	275.36
48	36.94397	-7.72045	14.56587289	1033.92
49	36.94409	-7.72049	14.54552868	10090.915
50	36.94201	-7.72	14.54551903	88.88
