# Supplementary material for: Integrated Monitoring of Mola mola Behaviour in Space and Time
Source: PLoS One. 2016 Aug 5;11(8):e0160404. doi: 10.1371/journal.pone.0160404 (PMC4975458; doi:10.1371/journal.pone.0160404)
Supplement: S2 File — (ZIP) [file pone.0160404.s005.zip › auv_18.csv]

depth	lat	long	temp	partic_density
5	36.95664	-7.7997	20.42277114	71817.84
6	36.95672	-7.79962	20.33374307	69484.12
7	36.95665	-7.79963	20.23018697	76087.12
8	36.95672	-7.79954	20.10136433	68567.2
9	36.95662	-7.7997	19.96944181	68329.24
10	36.95678	-7.79969	19.79804679	63709.44
11	36.95658	-7.79974	19.59355047	72735.2
12	36.95687	-7.7995	19.40604734	70821.28
13	36.95665	-7.7998	19.26917003	74837.72
14	36.95677	-7.79976	19.15550327	70053
15	36.9567	-7.79955	19.08398883	69723.4
16	36.95663	-7.79958	19.03229721	72298.16
17	36.9569	-7.7992	19.00322344	70745
18	36.95679	-7.79932	18.96472779	73041.88
19	36.95643	-7.79971	18.92997426	99776.88
20	36.96053	-7.79512	18.97126184	14247.88
21	36.96189	-7.7939	18.95655571	5610.76
22	36.9619	-7.79386	18.9169295	5568.24
23	36.96192	-7.79367	18.8901896	5933.32
24	36.96189	-7.79339	18.85799595	6048.36
25	36.96189	-7.79369	18.84127707	5050
26	36.96193	-7.79396	18.82083793	4937.76
27	36.96194	-7.79353	18.80773517	4341.4
28	36.96188	-7.79367	18.79328498	3300.12
29	36.96167	-7.79373	18.76849047	4089
30	36.96203	-7.79374	18.74324917	3224.36
31	36.96184	-7.79384	18.72295434	3078.76
32	36.96189	-7.79364	18.69477932	3926.12
33	36.96176	-7.79356	18.67155109	3105.52
34	36.96211	-7.7936	18.65349161	3301.52
35	36.96187	-7.79348	18.63334922	3473.6
36	36.96184	-7.7936	18.6162235	3856.08
37	36.9618	-7.79351	18.60172604	4241.72
38	36.96185	-7.79376	18.58912903	4652.36
39	36.96194	-7.79385	18.57012031	4718.76
40	36.96218	-7.79372	18.5564251	6186.68
41	36.96132	-7.79399	18.54831316	3144.08
42	36.96143	-7.79448	18.54136525	3580.6
43	36.96162	-7.79352	18.5386265	3010.68
44	36.96157	-7.79336	18.53349797	2313.76
45	36.96168	-7.79329	18.52881029	2439.6
46	36.96149	-7.79324	18.52601147	3532.12
47	36.96163	-7.79349	18.52404696	3055.52
48	36.96176	-7.79346	18.52219597	2191.36
49	36.96155	-7.79339	18.5206144	4242.48
50	36.96065	-7.78579	18.52209028	36.12
