# Supplementary material for: Integrated Monitoring of Mola mola Behaviour in Space and Time
Source: PLoS One. 2016 Aug 5;11(8):e0160404. doi: 10.1371/journal.pone.0160404 (PMC4975458; doi:10.1371/journal.pone.0160404)
Supplement: S2 File — (ZIP) [file pone.0160404.s005.zip › auv_19.csv]

depth	lat	long	temp	salps_density
5	36.95185	-7.71199	19.65067022	7703.44
6	36.95188	-7.71233	19.6216643	6930.44
7	36.95482	-7.70162	19.58854545	2622.36
8	36.95506	-7.70052	19.55439707	2964.72
9	36.95454	-7.70272	19.52223804	3647.48
10	36.95438	-7.70355	19.46324534	2533.2
11	36.95411	-7.70435	19.4236618	2523.96
12	36.95419	-7.7039	19.37964176	1833.88
13	36.95402	-7.70442	19.34522534	1747.48
14	36.95365	-7.70559	19.30988944	1774.08
15	36.95372	-7.70548	19.28634238	2225.44
16	36.95429	-7.70388	19.26830883	3303.48
17	36.95385	-7.70508	19.24449136	2931.16
18	36.95394	-7.70471	19.22371802	2916.52
19	36.95483	-7.70205	19.19827541	4013.04
20	36.95051	-7.71498	19.14899786	991.88
21	36.94718	-7.72526	19.09737918	145.76
22	36.94705	-7.72551	19.06938897	141.32
23	36.94704	-7.7255	19.05856822	69.28
24	36.94713	-7.72534	19.09110753	63.68
25	36.94716	-7.72526	19.16105459	89.92
26	36.94693	-7.72563	19.25989914	44.44
27	36.94713	-7.72533	19.30625765	47.24
28	36.94694	-7.72569	19.352209	132.8
29	36.94714	-7.72536	19.32580503	49.44
30	36.94708	-7.72544	19.29875905	28.92
31	36.94711	-7.72538	19.26237487	15.4
32	36.94707	-7.72541	19.23210634	7.72
33	36.94706	-7.72543	19.20049944	15.72
34	36.94702	-7.72545	19.14374574	12.68
35	36.94693	-7.72566	19.02181103	48.56
36	36.94703	-7.72553	18.72327476	9.52
37	36.94706	-7.72546	18.47327702	2.28
38	36.94697	-7.72562	18.28079427	46.72
39	36.94691	-7.7257	18.00169881	41.8
40	36.94689	-7.72569	17.58560165	0.4
41	36.94686	-7.72577	17.18457829	16.68
42	36.94675	-7.72598	16.97205843	46.68
43	36.94693	-7.72568	16.68356578	56.8
44	36.94683	-7.72586	16.43508126	239.36
45	36.94676	-7.72594	16.30777142	327.12
46	36.9467	-7.72601	16.25418887	340.56
47	36.94685	-7.72579	16.22258525	6.24
48	36.94683	-7.72584	16.19191174	2.52
49	36.94697	-7.72562	16.17092798	14.28
50	36.94488	-7.72931	16.09226071	2.32
51	36.94488	-7.72927	16.07476006	8.12
52	36.94486	-7.72923	16.05622754	5.6
53	36.94483	-7.72922	16.0392052	3.72
54	36.94482	-7.72928	15.99751462	9.28
55	36.94486	-7.72937	15.82320223	255.76
56	36.94483	-7.72933	15.72086821	1953.64
57	36.94486	-7.72928	15.4933323	1985.24
58	36.94486	-7.72932	15.40513896	1280.28
59	36.94487	-7.72936	15.35873019	2144.12
60	36.94487	-7.72937	15.33183654	2388.36
61	36.9449	-7.7295	15.27771695	134.76
